# Supplementary material for: Energy Availability Determines Strategy of Microbial Amino Acid Synthesis in Volatile Fatty Acid–Fed Anaerobic Methanogenic Chemostats
Source: Front Microbiol. 2021 Oct 4;12:744834. doi: 10.3389/fmicb.2021.744834 (PMC8521154; doi:10.3389/fmicb.2021.744834)
Supplement: Supplementary file 2 [file Data_Sheet_2.xlsx]

## Sheet: Tab S1
Table S1 Biochemical reactions performed by different functional groups
Functional groups	Reactions
Methanogens		-31
		-169.9
		-135.6
SAOB		+104.6
SPOB		+71.7
SBOB		+48.3
SVOB		+20.2

## Sheet: Table S2
Table S2. Locus tags for genes and gene expression level (PRKM and PRKM-NM) involved in amino acids synthesis found in all MAGs from ATL.
Amino acid	K	Function	Abbreviation	MAG.ATL1			MAG.ATL2			MAG.ATL4			MAG.ATL5			MAG.ATL7			MAG.ATL11			MAG.ATL14			MAG.ATL16			MAG.ATL19			MAG.ATL22			MAG.ATL23			MAG.ATL24			MAG.ATL29			MAG.ATL33			MAG.ATL35			MAG.ATL38
				Locus_tag	RPKM	RPKM-NM	Locus_tag	RPKM	RPKM-NM	Locus_tag	RPKM	RPKM-NM	Locus_tag	RPKM	RPKM-NM	Locus_tag	RPKM	RPKM-NM	Locus_tag	RPKM	RPKM-NM	Locus_tag	RPKM	RPKM-NM	Locus_tag	RPKM	RPKM-NM	Locus_tag	RPKM	RPKM-NM	Locus_tag	RPKM	RPKM-NM	Locus_tag	RPKM	RPKM-NM	Locus_tag	RPKM	RPKM-NM	Locus_tag	RPKM	RPKM-NM	Locus_tag	RPKM	RPKM-NM	Locus_tag	RPKM	RPKM-NM	Locus_tag
Alanine	K00259	alanine dehydrogenase	ald	ATL1_00127	9.53081	1.07006	ATL2_02693	360.877	0.428763										ATL11_00067	173.392	0.895422													ATL23_01207	108.256	0.630027				ATL29_02372	84.5896	0.840889
	K19244	alanine dehydrogenase	ala																			ATL14_00407	45.1002	2.02314
	K14260	alanine-synthesizing transaminase	alaA				ATL2_01237	329.035	0.390931							ATL7_01670	35.4604	0.168578
Aspartate	K00811	aspartate aminotransferase, chloroplastic	ASP5
	K00812	aspartate aminotransferase	aspB	ATL1_02828	11.0589	1.27397				ATL4_01917	59.5227	0.871528							ATL11_00270	437.622	2.14678	ATL14_02166	112.174	10.7002										ATL23_00640	226.531	1.19962	ATL24_00127	83.1699	0.312014	ATL29_02376	19.9253	0.198074
	K11358	aspartate aminotransferase	yhdR
Asparagine	K01953	asparagine synthase (glutamine-hydrolysing)	asnB, ASNS							ATL4_01501	48.0476	0.690557										ATL14_00398	8.92461	0.398483																ATL29_01377	106.735	0.85356
	K01914	aspartate--ammonia ligase	asnA																																		ATL24_01864	49.2584	0.184794
Glutamate	K00260	glutamate dehydrogenase	gudB, rocG																																					ATL29_02194	108.225	1.01406
	K00261	glutamate dehydrogenase (NAD(P)+)	gdhA	ATL1_00310	2.01221	1.17844				ATL4_02774	122.506	1.81881				ATL7_03055	415.745	5.27918	ATL11_01913	28.1448	0.15024	ATL14_00184	101.525	4.60593				ATL19_00643	86.0844	1.838				ATL23_00551	118.548	0.577152	ATL24_00305	225.365	0.808589	ATL29_01169	17.3529	0.172502	ATL33_01389	340.159	3.04945	ATL35_02572	1635.17	0.330752
Glutamine	K01915	glutamine synthetase	glnA, GLUL							ATL4_01298	39.2742	0.574398				ATL7_03356	717.399	2.62606	ATL11_00822	167.266	0.868436	ATL14_01898	11.085	0.482332				ATL19_03072	38.9041	0.856027				ATL23_01713	45.0665	0.262277				ATL29_00053	172.213	1.65431	ATL33_01516	287.709	2.59544	ATL35_01120	1274.86	0.576497
Glycine	K00830	alanine-glyoxylate transaminase / serine-glyoxylate transaminase / serine-pyruvate transaminase	AGXT	ATL1_00846	4.53562	0.507387
	K00600	glycine hydroxymethyltransferase	glyA, SHMT	ATL1_00820	10.3605	1.15072				ATL4_00419	11.5993	0.526182
	K00830	alanine-glyoxylate transaminase / serine-glyoxylate transaminase / serine-pyruvate transaminase	AGXT	ATL1_00846	4.53562	0.507387																												ATL23_01704	286.033	1.54221
	K01620	threonine aldolase	ltaE																ATL11_01697	181.576	0.937684
	K00060	threonine 3-dehydrogenase	tdh
	K00639	glycine C-acetyltransferase	kbl, GCAT
Serine	K00830	alanine-glyoxylate transaminase / serine-glyoxylate transaminase / serine-pyruvate transaminase	AGXT	ATL1_00846	4.53562	0.507387																												ATL23_01704	286.033	1.54221
	K00281	glycine dehydrogenase	GLDC, gcvP
	K00282	glycine dehydrogenase subunit 1	gcvPA																															ATL23_01796	22.6343	0.131726
	K00283	glycine dehydrogenase subunit 2	gcvPB																															ATL23_01795	144.804	0.842725
	K00605	aminomethyltransferase	gcvT, AMT																															ATL23_01798	295.235	1.59182
	K00600	glycine hydroxymethyltransferase	glyA, SHMT																															ATL23_01676	71.2704	0.300363
	K00058	D-3-phosphoglycerate dehydrogenase / 2-oxoglutarate reductase	serA, PHGDH							ATL4_03025	89.9983	1.31915
	K00831	phosphoserine aminotransferase	serC, PSAT1							ATL4_00465	41.2369	0.611695
	K22305	phosphoserine phosphatase	psp							ATL4_00090	220.723	3.22006
Threonine	K01620	threonine aldolase	ltaE							ATL4_03121	84.4738	1.22113																						ATL23_00731	168.272	0.709166
	K00872	homoserine kinase	thrB																																		ATL24_00723	1507.27	5.47916	ATL29_01607	154.989	1.54072
	K01733	threonine synthase	thrC																																		ATL24_00802	107.424	1.81554	ATL29_01608	157.943	1.3509
	K00003	homoserine dehydrogenase	hom																																		ATL24_01428	254.186	0.924711	ATL29_01808	337.121	3.00051
	K00133	aspartate-semialdehyde dehydrogenase	asd																																		ATL24_00290	48.9669	0.183701	ATL29_00096	38.1284	0.304913
	K00928	aspartate kinase	lysC																																		ATL24_00291	178.895	0.625945	ATL29_02675	19.3894	0.192747
Cysteine	K00058	D-3-phosphoglycerate dehydrogenase	serA, PHGDH							ATL4_03025	89.9983	1.31915
	K00831	phosphoserine aminotransferase	serC, PSAT1							ATL4_00465	41.2369	0.611695
	K01738	cysteine synthase	cysK							ATL4_00708	273.182	3.97929
	K00640	serine O-acetyltransferase	cysE	ATL1_03031	9.99596	1.07657				ATL4_02395	82.3934	1.17739							ATL11_00125	99.133	0.457069
	K01738	cysteine synthase	cysK	ATL1_03211	31.3985	3.32445				ATL4_00708	273.182	3.97929							ATL11_00593	389.967	1.79801
	K01758	cystathionine gamma-lyase	CTH
	K17217	cystathionine gamma-lyase	mccB
	K01760	cysteine-S-conjugate beta-lyase	metC
	K14155	cysteine-S-conjugate beta-lyase	patB, malY				ATL2_01806	342.465	0.406888																									ATL23_00382	126.411	0.615432	ATL24_00733	131.836	0.48193	ATL29_02199	33.0638	0.264411	ATL33_00890	140.623	1.26636
Methionine	K00928	aspartate kinase	lysC																			ATL14_01639	33.9177	1.36818
	K00133	aspartate-semialdehyde dehydrogenase	asd																			ATL14_00933	142.59	6.50012
	K00003	homoserine dehydrogenase	hom																			ATL14_00719	23.0476	1.05397
	K00641	homoserine O-acetyltransferase	metX																			ATL14_00200	4.34098	0.176609
	K01739	cystathionine gamma-synthase	metB
	K01740	O-acetylhomoserine (thiol)-lyase	metY																			ATL14_00201	16.1237	0.734824
	K00548	5-methyltetrahydrofolate--homocysteine methyltransferase	metH, MTR																			ATL14_02513	158.847	7.44724
	K00549	5-methyltetrahydropteroyltriglutamate--homocysteine methyltransferase	metE																			ATL14_01576	25.2993	1.11728
	K24042	methionine synthase	yitJ
	K23975	L-aspartate semialdehyde sulfurtransferase	E2.8.1.16																			ATL14_02164	18.6232	0.866967
	K23976	L-aspartate semialdehyde sulfurtransferase ferredoxin	K23976																			ATL14_02163	16.332	0.732633
Valine	K01652	acetolactate synthase I/II/III large subunit	ilvB, ilvG, ilvI							ATL4_00597	200.07	2.94199				ATL7_01775	216.613	1.29416				ATL14_01146	131.037	3.65691
	K01653	acetolactate synthase I/III small subunit	ilvH, ilvN							ATL4_01968	205.535	3.00602				ATL7_01776	379.302	0.903963				ATL14_01147	66.8833	3.10727
	K11258	acetolactate synthase II small subunit	ilvM
	K00053	ketol-acid reductoisomerase	ilvC							ATL4_01967	40.9689	0.606281				ATL7_01777	684.103	3.25221				ATL14_01148	74.7959	3.33264
	K01687	dihydroxy-acid dehydratase	ilvD							ATL4_03120	114.264	1.65947				ATL7_02466	50.1158	0.23825				ATL14_02181	51.8829	2.33564
	K00826	branched-chain amino acid aminotransferase	ilvE							ATL4_00034	20.72	0.314043				ATL7_03282	378.886	1.32085				ATL14_01831	74.9869	3.42504
	K00263	leucine dehydrogenase	E1.4.1.9													ATL7_00386	88.347	0.42				ATL14_00644	22.6926	0.99866
	K00835	valine--pyruvate aminotransferase	avtA
	K14260	alanine-synthesizing transaminase	alaA													ATL7_01670	35.4604	0.168578
Leucine	K01652	acetolactate synthase I/II/III large subunit	E2.2.1.6L, ilvB, ilvG, ilvI							ATL4_00597	200.07	2.94199				ATL7_01775	216.613	1.29416				ATL14_01146	131.037	3.65691
	K01653	acetolactate synthase I/III small subunit	E2.2.1.6S, ilvH, ilvN							ATL4_01968	205.535	3.00602				ATL7_01776	379.302	0.903963				ATL14_01147	66.8833	3.10727
	K00053	ketol-acid reductoisomerase	ilvC							ATL4_01967	40.9689	0.606281				ATL7_01777	684.103	3.25221				ATL14_01148	74.7959	3.33264
	K01687	dihydroxy-acid dehydratase	ilvD							ATL4_03120	114.264	1.65947				ATL7_02466	50.1158	0.23825				ATL14_02181	51.8829	2.33564
	K01649	2-isopropylmalate synthase	leuA, IMS							ATL4_00034	20.72	0.314043				ATL7_01779	83.3951	0.252441				ATL14_01513	204.956	9.07772
	K01703	3-isopropylmalate/(R)-2-methylmalate dehydratase large subunit	leuC, IPMI-L							ATL4_03280	45.8524	0.663933				ATL7_00856	247.485	0.862766				ATL14_02233	181.43	7.15725
	K01704	3-isopropylmalate/(R)-2-methylmalate dehydratase small subunit	leuD, IPMI-S							ATL4_03281	39.178	0.568988				ATL7_00854	145.171	0.690141				ATL14_01717	60.9116	1.83582
	K00052	3-isopropylmalate dehydrogenase	leuB, IMDH							ATL4_02939	67.9598	1.00274				ATL7_00853	153.451	0.314085				ATL14_01716	82.0477	3.61346
	K00826	branched-chain amino acid aminotransferase	E2.6.1.42, ilvE							ATL4_00034	20.72	0.314043				ATL7_03282	378.886	1.32085				ATL14_01831	74.9869	3.42504
Isoleucine	K01754	threonine dehydratase	E4.3.1.19, ilvA, tdcB
	K09011	(R)-citramalate synthase	cimA																			ATL14_01145	59.0757	2.6174
	K01703	3-isopropylmalate/(R)-2-methylmalate dehydratase large subunit	leuC, IPMI-L																			ATL14_02233	181.43	7.15725
	K01704	3-isopropylmalate/(R)-2-methylmalate dehydratase small subunit	leuD, IPMI-S																			ATL14_01717	60.9116	1.83582
	K00052	3-isopropylmalate dehydrogenase	leuB, IMDH																			ATL14_01716	82.0477	3.61346
	K01652	acetolactate synthase I/II/III large subunit	E2.2.1.6L, ilvB, ilvG, ilvI																			ATL14_01146	131.037	3.65691
	K01653	acetolactate synthase I/III small subunit	E2.2.1.6S, ilvH, ilvN																			ATL14_01147	66.8833	3.10727
	K00053	ketol-acid reductoisomerase	ilvC																			ATL14_01148	74.7959	3.33264
	K00053	ketol-acid reductoisomerase	ilvC																			ATL14_02181	51.8829	2.33564
	K01687	dihydroxy-acid dehydratase	ilvD																			ATL14_01513	204.956	9.07772
	K00826	branched-chain amino acid aminotransferase	E2.6.1.42, ilvE																			ATL14_01831	74.9869	3.42504
Lysine	K00928	aspartate kinase	lysC							ATL4_01144	68.6594	1.03233
	K00133	aspartate-semialdehyde dehydrogenase	asd							ATL4_02998	118.988	1.74496
	K01714	4-hydroxy-tetrahydrodipicolinate synthase	dapA							ATL4_03300	8.31108	1.49367
	K00215	4-hydroxy-tetrahydrodipicolinate reductase	dapB							ATL4_00832	51.9871	0.769334
	K10206	LL-diaminopimelate aminotransferase	E2.6.1.83
	K01778	diaminopimelate epimerase	dapF
	K01586	diaminopimelate decarboxylase	lysA
Arginine	K00619	amino-acid N-acetyltransferase	argA																			ATL14_01841	16.8308	0.709012
	K00620	glutamate N-acetyltransferase / amino-acid N-acetyltransferase	argJ																			ATL14_00611	31.1615	1.44009
	K00930	acetylglutamate kinase	argB																			ATL14_02373	12.5406	0.578771
	K00145	N-acetyl-gamma-glutamyl-phosphate reductase	argC																			ATL14_00613	38.7349	1.69174
	K00821	acetylornithine/N-succinyldiaminopimelate aminotransferase	argD																			ATL14_01630	37.809	1.67338
	K00926	carbamate kinase	arcC
	K01956	carbamoyl-phosphate synthase small subunit	carA, CPA1																			ATL14_00157	18.2169	0.829989
	K01955	carbamoyl-phosphate synthase large subunit																				ATL14_00156	21.6558	0.998205
	K01438	acetylornithine deacetylase	argE
	K00620	glutamate N-acetyltransferase / amino-acid N-acetyltransferase	argJ																			ATL14_00611	31.1615	1.44009
	K00611	ornithine carbamoyltransferase	OTC, argF, argI																			ATL14_00458	79.4653	3.48346
	K01940	argininosuccinate synthase	argG, ASS1																			ATL14_00155	80.768	3.64547
	K01755	argininosuccinate lyase	argH, ASL																			ATL14_00700	33.9514	1.52488
Proline	K00931	glutamate 5-kinase	proB	ATL1_00827	9.55266	1.05284																ATL14_02024	12.8655	0.603908																ATL29_00342	21.9068	0.217772
	K00147	glutamate-5-semialdehyde dehydrogenase	proA	ATL1_00828	6.13341	0.703233				ATL4_01331	15.5806	0.236147										ATL14_02023	35.2705	1.61069																ATL29_00343	106.43	0.997235
	K12657	delta-1-pyrroline-5-carboxylate synthetase	ALDH18A1, P5CS							ATL4_00239	46.334	0.690703
	K00286	pyrroline-5-carboxylate reductase	proC	ATL1_00121	1.655	0.17523				ATL4_01632	102.73	1.48504										ATL14_02025	78.8268	3.80666																ATL29_00351	29.4806	0.293061
	K13821	RHH-type transcriptional regulator, proline utilization regulon repressor / proline dehydrogenase / delta 1-pyrroline-5-carboxylate dehydrogenase	putA
	K00294	1-pyrroline-5-carboxylate dehydrogenase	E1.2.1.88																									ATL19_02331	166.435	3.60409
	K00286	pyrroline-5-carboxylate reductase	proC																									ATL19_02596	29.9841	0.670434
Histidine	K00948	ribose-phosphate pyrophosphokinase	PRPS, prsA							ATL4_00658	24.3938	0.354276
	K00765	ATP phosphoribosyltransferase	hisG							ATL4_00012	91.6488	1.38908
	K11755	phosphoribosyl-AMP cyclohydrolase / phosphoribosyl-ATP pyrophosphohydrolase	hisIE							ATL4_00013	21.312	0.323016
	K14152	phosphoribosyl-ATP pyrophosphohydrolase / phosphoribosyl-AMP cyclohydrolase / histidinol dehydrogenase	HIS4							ATL4_02624	90.4834	1.29087
	K02500	imidazole glycerol-phosphate synthase subunit HisF	hisF							ATL4_01347	145.681	2.11206
	K02501	imidazole glycerol-phosphate synthase subunit HisH	hisH							ATL4_00923	96.6484	1.37259
	K01089	imidazoleglycerol-phosphate dehydratase / histidinol-phosphatase	hisB							ATL4_00995	39.3769	0.571877
	K00817	histidinol-phosphate aminotransferase	hisC							ATL4_00996	101.677	1.51362
	K05602	histidinol-phosphatase	hisN							ATL4_00472	48.8594	0.706301
	K00013	histidinol dehydrogenase	hisD							ATL4_00997	55.8165	0.802215
Tyrosine	K00615	transketolase	E2.2.1.1, tktA, tktB
	K03856	3-deoxy-7-phosphoheptulonate synthase	AROA2, aroA
	K13853	3-deoxy-7-phosphoheptulonate synthase / chorismate mutase	aroG, aroA
	K01735	3-dehydroquinate synthase	aroB
	K03786	3-dehydroquinate dehydratase II	aroQ, qutE
	K00014	shikimate dehydrogenase	aroE
	K00891	shikimate kinase	aroK, aroL
	K00800	3-phosphoshikimate 1-carboxyvinyltransferase	aroA
	K01736	chorismate synthase	aroC
	K06208	chorismate mutase	aroH
	K13853	3-deoxy-7-phosphoheptulonate synthase / chorismate mutase	aroG, aroA
	K04517	prephenate dehydrogenase	tyrA2
	K00812	aspartate aminotransferase	aspB
	K00813	aspartate aminotransferase	aspC
	K00817	histidinol-phosphate aminotransferase	hisC
Phenylalanine	K00615	transketolase	E2.2.1.1, tktA, tktB
	K03856	3-deoxy-7-phosphoheptulonate synthase	AROA2, aroA
	K01735	3-dehydroquinate synthase	aroB
	K03786	3-dehydroquinate dehydratase II	aroQ, qutE
	K00014	shikimate dehydrogenase	aroE
	K00891	shikimate kinase	aroK, aroL
	K00800	3-phosphoshikimate 1-carboxyvinyltransferase	aroA
	K01736	chorismate synthase	aroC
	K06208	chorismate mutase	aroH
	K04518	prephenate dehydratase	pheA2
	K00813	aspartate aminotransferase	aspC
	K00817	histidinol-phosphate aminotransferase	hisC
Tryptophan	K00615	transketolase	E2.2.1.1, tktA, tktB
	K03856	3-deoxy-7-phosphoheptulonate synthase	AROA2, aroA
	K01735	3-dehydroquinate synthase	aroB
	K03786	3-dehydroquinate dehydratase II	aroQ, qutE
	K00014	shikimate dehydrogenase	aroE
	K00891	shikimate kinase	aroK, aroL
	K00800	3-phosphoshikimate 1-carboxyvinyltransferase	aroA
	K01736	chorismate synthase	aroC
	K01657	anthranilate synthase component I	trpE
	K01810	glucose-6-phosphate isomerase	GPI, pgi
	K00036	glucose-6-phosphate 1-dehydrogenase	G6PD, zwf
	K07404	6-phosphogluconolactonase	pgl
	K01057	6-phosphogluconolactonase	PGLS, pgl, devB
	K00033	6-phosphogluconate dehydrogenase	PGD, gnd, gntZ
	K01807	ribose 5-phosphate isomerase A	rpiA
	K01808	ribose 5-phosphate isomerase B	rpiB
	K00948	ribose-phosphate pyrophosphokinase	PRPS, prsA
	K13501	anthranilate synthase / indole-3-glycerol phosphate synthase / phosphoribosylanthranilate isomerase	TRP1
	K01817	phosphoribosylanthranilate isomerase	trpCF
	K13498	indole-3-glycerol phosphate synthase / phosphoribosylanthranilate isomerase
	K24017	phosphoribosyl isomerase A	priA
	K01656	anthranilate synthase / indole-3-glycerol phosphate synthase	TRP3
	K13501	anthranilate synthase / indole-3-glycerol phosphate synthase / phosphoribosylanthranilate isomerase	TRP1
	K01609	indole-3-glycerol phosphate synthase	trpC
	K13498	indole-3-glycerol phosphate synthase / phosphoribosylanthranilate isomerase	trpCF
	K01695	tryptophan synthase alpha chain	trpA
	K01696	tryptophan synthase beta chain	trpB
	K06001	tryptophan synthase beta chain	trpB
	K01694	tryptophan synthase	TRP
[truncated: 131 more columns]

## Sheet: Table S3
Table S3. Locus tags for genes and gene expression level (PRKM and PRKM-NM) involved in amino acids synthesis found in all MAGs from PTL.
Amino acid	K	Function	Abbreviation	MAG.PTL2			MAG.PTL9			MAG.PTL12			MAG.PTL13			MAG.PTL17			MAG.PTL21			MAG.PTL35			MAG.PTL37			MAG.PTL38			MAG.PTL43			MAG.PTL44			MAG.PTL47			MAG.PTL48			MAG.PTL49			MAG.PTL50			MAG.PTL52
				Locus_tag	RPKM	RPKM-NM	Locus_tag	RPKM	RPKM-NM	Locus_tag	RPKM	RPKM-NM	Locus_tag	RPKM	RPKM-NM	Locus_tag	RPKM	RPKM-NM	Locus_tag	RPKM	RPKM-NM	Locus_tag	RPKM	RPKM-NM	Locus_tag	RPKM	RPKM-NM	Locus_tag	RPKM	RPKM-NM	Locus_tag	RPKM	RPKM-NM	Locus_tag	RPKM	RPKM-NM	Locus_tag	RPKM	RPKM-NM	Locus_tag	RPKM	RPKM-NM	Locus_tag	RPKM	RPKM-NM	Locus_tag	RPKM	RPKM-NM	Locus_tag
Alanine	K00259	alanine dehydrogenase	ald				PTL9_00289	0	0																PTL37_00459	49.0695	0.447044				PTL43_02222	0	0	PTL44_01316	0	0										PTL50_01252	0	0
	K19244	alanine dehydrogenase	ala	PTL2_01059	19.9768	0.461515																PTL35_02491	329.464	1.72693																						PTL50_00078	0	0
	K14260	alanine-synthesizing transaminase	alaA																																		PTL47_00685	44.2109	0.347607				PTL49_02183	377.545	1.16259				PTL52_04907
Aspartate	K00812	aspartate aminotransferase	aspB				PTL9_01271	0	0	PTL12_00213	923.076	1.78902	PTL13_01088	684.014	2.60194				PTL21_00049	0	0	PTL35_00009	0	0	PTL37_01316	22.5656	0.205514	PTL38_00402	123.909	0.763013	PTL43_01901	0	0	PTL44_00254	0	0	PTL47_00352	98.7284	0.77625							PTL50_00966	0	0
	K11358	aspartate aminotransferase	yhdR																			PTL35_01917	0	0
Asparagine	K01953	asparagine synthase (glutamine-hydrolysing)	asnB, ASNS				PTL9_01935	0	0													PTL35_01276	0	0	PTL37_01750	14.4289	0.13141				PTL43_00821	0	0	PTL44_00602	0	0	PTL47_01884	70.3312	0.605913							PTL50_02703	0	0
	K01914	aspartate--ammonia ligase	asnA
Glutamate	K15371	glutamate dehydrogenase	GDH2																												PTL43_02081	0	0													PTL50_03218	0	0	PTL52_01529
	K00260	glutamate dehydrogenase	gudB, rocG
	K00261	glutamate dehydrogenase (NAD(P)+)	gdhA				PTL9_00070	1807.27	0.357471	PTL12_02317	2019.2	3.92875	PTL13_01745	341.82	1.3113				PTL21_00846	0	0	PTL35_01246	0	0	PTL37_01009	197.198	1.79622	PTL38_02418	383.587	1.31296	PTL43_01946	0	0	PTL44_00148	0	0	PTL47_00796	32.539	0.272427	PTL48_00062	65.9359	1.51224	PTL49_02208	137.381	0.475664	PTL50_00555	0	0	PTL52_01585
Glutamine	K01915	glutamine synthetase	glnA, GLUL				PTL9_02712	0	0				PTL13_01194	138.338	0.51209							PTL35_02066	0	0	PTL37_01156	150.514	1.37103	PTL38_00803	293.426	0.75544	PTL43_02113	0	0	PTL44_00161	0	0	PTL47_00506	10.7471	0.0999435	PTL48_02022	88.1162	2.02958	PTL49_00217	328.9	1.13877	PTL50_00855	0	0	PTL52_01929
Glycine	K00830	alanine-glyoxylate transaminase / serine-glyoxylate transaminase / serine-pyruvate transaminase	AGXT
	K00600	glycine hydroxymethyltransferase	glyA, SHMT																									PTL38_00292	0	0													PTL49_00391	0	0	PTL50_00062	0	0	PTL52_04432
	K00827	alanine-glyoxylate transaminase / (R)-3-amino-2-methylpropionate-pyruvate transaminase	AGXT2																																											PTL50_03343	0	0
	K00830	alanine-glyoxylate transaminase / serine-glyoxylate transaminase / serine-pyruvate transaminase	AGXT				PTL9_00374	0	0
	K01620	threonine aldolase	ltaE										PTL13_00117	414.1	1.60112				PTL21_00039	0	0	PTL35_01854	0	0													PTL47_00351	49.7216	0.390935
	K00060	threonine 3-dehydrogenase	tdh																			PTL35_00196	0	0
	K00639	glycine C-acetyltransferase	kbl, GCAT																			PTL35_03530	0	0
Serine	K00830	alanine-glyoxylate transaminase / serine-glyoxylate transaminase / serine-pyruvate transaminase	AGXT
	K00281	glycine dehydrogenase	GLDC, gcvP				PTL9_01864	0	0																																					PTL50_02186	0	0
	K00282	glycine dehydrogenase subunit 1	gcvPA										PTL13_00389	394.902	1.49012				PTL21_00010	0	0																PTL47_00775	82.7092	0.682182
	K00283	glycine dehydrogenase subunit 2	gcvPB										PTL13_00390	125.036	0.482976				PTL21_00011	0	0																PTL47_00774	79.1498	0.649508
	K00605	aminomethyltransferase	gcvT, AMT				PTL9_02010	0	0				PTL13_00387	76.5897	0.281611				PTL21_00008	0	0																PTL47_00122	48.7481	0.419972							PTL50_02184	0	0
	K00600	glycine hydroxymethyltransferase	glyA, SHMT				PTL9_01043	0	0				PTL13_01851	343.813	1.33995				PTL21_01857	0	0																PTL47_00678	604.263	5.16077							PTL50_00062	0	0
	K00058	D-3-phosphoglycerate dehydrogenase / 2-oxoglutarate reductase	serA, PHGDH																									PTL38_01263	1630.61	3.78991													PTL49_02254	0	0	PTL50_01678	0	0	PTL52_01801
	K00831	phosphoserine aminotransferase	serC, PSAT1																									PTL38_01262	1234.63	5.74551													PTL49_01450	0	0	PTL50_01677	0	0	PTL52_04149
	K01079	phosphoserine phosphatase	serB, PSPH																									PTL38_01261	72.7381	0.447911													PTL49_00628	0	0	PTL50_01960	0	0	PTL52_04838
	K22305	phosphoserine phosphatase	psp
Threonine	K01620	threonine aldolase	ltaE				PTL9_01515	0	0																																					PTL50_02657	0	0
	K00872	homoserine kinase	thrB							PTL12_00696	186.275	0.369476	PTL13_01368	353.883	1.3983				PTL21_00581	0	0	PTL35_00151	0	0													PTL47_00076	112.511	0.884615										PTL52_04305
	K02204	homoserine kinase type II	thrB2
	K01733	threonine synthase	thrC							PTL12_00697	0	0	PTL13_01369	215.631	0.796223				PTL21_00580	0	0	PTL35_01541	0	0													PTL47_00075	21.6688	0.17037										PTL52_04306
	K00003	homoserine dehydrogenase	hom							PTL12_00698	0	0	PTL13_01370	454.141	1.71433				PTL21_01599	0	0	PTL35_00544	0	0													PTL47_01755	246.014	2.01445										PTL52_04307
	K00133	aspartate-semialdehyde dehydrogenase	asd							PTL12_00158	0	0	PTL13_00184	465.072	1.76662				PTL21_00583	0	0	PTL35_01032	0	0													PTL47_01898	65.6843	0.575209										PTL52_02488
	K00928	aspartate kinase	lysC							PTL12_00157	0	0	PTL13_00183	140.699	0.50715				PTL21_00133	0	0	PTL35_01035	0	0													PTL47_00823	21.3516	0.19856										PTL52_02487
	K12524	bifunctional aspartokinase	thrA
Cysteine	K00058	D-3-phosphoglycerate dehydrogenase	serA, PHGDH																PTL21_00046	0	0				PTL37_00906	164.815	1.50162	PTL38_01263	1630.61	3.78991				PTL44_01685	0	0							PTL49_02254	0	0	PTL50_01678	0	0	PTL52_01801
	K00831	phosphoserine aminotransferase	serC, PSAT1																PTL21_00751	0	0				PTL37_00905	393.153	3.58505	PTL38_01262	1234.63	5.74551				PTL44_01509	0	0							PTL49_01450	0	0	PTL50_01677	0	0	PTL52_04149
	K01738	cysteine synthase	cysK																PTL21_01319	0	0				PTL37_00145	0	0	PTL38_02032	1106.75	2.71554				PTL44_01194	0	0	PTL47_01764	88.6079	0.741854				PTL49_01909	0	0	PTL50_01246	0	0	PTL52_03721
	K00640	serine O-acetyltransferase	cysE										PTL13_01355	14.8842	0.0609429				PTL21_01840	0	0							PTL38_02484	722.698	4.45027							PTL47_01086	40.4417	0.317972				PTL49_00668	0	0	PTL50_00383	0	0	PTL52_05134
	K01758	cystathionine gamma-lyase	CTH				PTL9_02075	0	0																						PTL43_00192	0	0	PTL44_00243	0	0	PTL47_01838	143.988	1.27435										PTL52_01819
	K17217	cystathionine gamma-lyase	mccB																																								PTL49_00144	0	0
	K01760	cysteine-S-conjugate beta-lyase	metC																PTL21_01680	0	0																						PTL49_01375	0	0	PTL50_00095	226.395	0.313776
	K14155	cysteine-S-conjugate beta-lyase	patB, malY																									PTL38_00496	31.7694	0.195632										PTL48_02522	13.2781	0.297835							PTL52_01615
Methionine	K00928	aspartate kinase	lysC							PTL12_00695	386.733	0.752938	PTL13_00183	140.699	0.50715				PTL21_00133	0	0	PTL35_01035	0	0													PTL47_00823	21.3516	0.19856							PTL50_03171	0	0	PTL52_02487
	K00133	aspartate-semialdehyde dehydrogenase	asd							PTL12_00158	350.745	0.684959	PTL13_00184	465.072	1.76662				PTL21_00583	0	0	PTL35_01032	0	0													PTL47_01898	65.6843	0.575209							PTL50_02355	0	0	PTL52_02488
	K00003	homoserine dehydrogenase	hom							PTL12_00698	0	0										PTL35_00544	0	0													PTL47_01755	246.014	2.01445							PTL50_02157	0	0	PTL52_04307
	K00641	homoserine O-acetyltransferase	metX							PTL12_01244	0	0										PTL35_01034	0	0													PTL47_01762	0	0										PTL52_01125
	K00651	homoserine O-acetyltransferase	metA																																											PTL50_01781	0	0
	K01739	cystathionine gamma-synthase	metB																																											PTL50_00077	0	0	PTL52_04420
	K01740	O-acetylhomoserine (thiol)-lyase	metY							PTL12_01243	0	0										PTL35_01033	0	0													PTL47_01763	0	0							PTL50_00025	0	0
	K00548	5-methyltetrahydrofolate--homocysteine methyltransferase	metH, MTR							PTL12_02024	0	0	PTL13_00395	432.131	1.62653				PTL21_00143	0	0	PTL35_00543	0	0													PTL47_00579	0	0							PTL50_03019	0	0	PTL52_02310
	K00549	5-methyltetrahydropteroyltriglutamate--homocysteine methyltransferase	metE																			PTL35_02900	0	0																						PTL50_00550	0	0	PTL52_01317
	K24042	methionine synthase	yitJ							PTL12_02023	0	0	PTL13_00396	221.703	0.825577							PTL35_00542	0	0
	K23975	L-aspartate semialdehyde sulfurtransferase	E2.8.1.16										PTL13_01220	63.7709	0.236062				PTL21_01528	0	0																PTL47_01897	0	0
	K23976	L-aspartate semialdehyde sulfurtransferase ferredoxin	K23976																PTL21_01529	0	0																PTL47_01896	0	0
Valine	K01652	acetolactate synthase I/II/III large subunit	ilvB, ilvG, ilvI							PTL12_01239	102.873	0.204048	PTL13_00088	562.899	2.17237							PTL35_03701	0	0				PTL38_01860	859.824	2.06884							PTL47_00832	0	0				PTL49_00353	252.237	0.737083	PTL50_01380	0	0	PTL52_01797
	K01653	acetolactate synthase I/III small subunit	ilvH, ilvN							PTL12_01238	356.08	0.684984	PTL13_00089	0	0							PTL35_03702	0	0				PTL38_01859	603.701	1.18169													PTL49_00354	136.046	0.346417	PTL50_01965	0	0	PTL52_01798
	K00053	ketol-acid reductoisomerase	ilvC							PTL12_01237	348.373	0.690996	PTL13_00090	0	0							PTL35_03703	0	0				PTL38_02658	1062.87	2.3732													PTL49_00355	2134.85	6.06526	PTL50_01974	0	0	PTL52_01799
	K01687	dihydroxy-acid dehydratase	ilvD							PTL12_01240	0	0	PTL13_00086	0	0							PTL35_03700	0	0				PTL38_02694	513.97	1.52414													PTL49_00639	247.244	0.790121	PTL50_01098	0	0	PTL52_01795
	K00826	branched-chain amino acid aminotransferase	ilvE							PTL12_00603	0	0	PTL13_00327	0	0							PTL35_00076	0	0				PTL38_01303	302.051	1.85999																PTL50_00242	0	0	PTL52_01938
	K00263	leucine dehydrogenase	E1.4.1.9																																														PTL52_01923
	K14260	alanine-synthesizing transaminase	alaA																																								PTL49_02183	377.545	1.16259				PTL52_04907
Leucine	K01652	acetolactate synthase I/II/III large subunit	E2.2.1.6L, ilvB, ilvG, ilvI							PTL12_01239	102.873	0.204048	PTL13_00088	562.899	2.17237				PTL21_01478	0	0	PTL35_03701	0	0				PTL38_01860	859.824	2.06884																PTL50_01380	0	0	PTL52_01797
	K01653	acetolactate synthase I/III small subunit	E2.2.1.6S, ilvH, ilvN							PTL12_01238	356.08	0.684984	PTL13_00089	0	0							PTL35_03702	0	0				PTL38_01859	603.701	1.18169																PTL50_01965	0	0	PTL52_01798
	K01687	dihydroxy-acid dehydratase	ilvD							PTL12_01240	0	0	PTL13_00086	0	0							PTL35_03700	0	0				PTL38_02694	513.97	1.52414																PTL50_01098	0	0	PTL52_01795
	K01649	2-isopropylmalate synthase	leuA, IMS							PTL12_01233	0	0	PTL13_00544	0	0							PTL35_03363	0	0				PTL38_01408	278.101	1.71251																PTL50_01849	0	0	PTL52_00638
	K01703	3-isopropylmalate/(R)-2-methylmalate dehydratase large subunit	leuC, IPMI-L							PTL12_01235	0	0	PTL13_01081	0	0							PTL35_03473	0	0				PTL38_02615	553.59	1.44131																PTL50_02344	0	0	PTL52_01812
	K01704	3-isopropylmalate/(R)-2-methylmalate dehydratase small subunit	leuD, IPMI-S							PTL12_01234	0	0	PTL13_00546	0	0							PTL35_03364	0	0				PTL38_02613	235.283	1.44884																PTL50_01465	0	0	PTL52_01813
	K00052	3-isopropylmalate dehydrogenase	leuB, IMDH							PTL12_00891	0	0	PTL13_00545	0	0							PTL35_03362	0	0				PTL38_01072	111.538	0.686838																PTL50_02359	0	0	PTL52_01802
	K00826	branched-chain amino acid aminotransferase	E2.6.1.42, ilvE							PTL12_00603	0	0	PTL13_00327	0	0							PTL35_00076	0	0				PTL38_01303	302.051	1.85999																PTL50_02218	0	0	PTL52_01938
Isoleucine	K17989	L-serine/L-threonine ammonia-lyase	SDS, SDH, CHA1
	K01754	threonine dehydratase	E4.3.1.19, ilvA, tdcB																																											PTL50_01242	0	0	PTL52_03876
	K09011	(R)-citramalate synthase	cimA
	K01703	3-isopropylmalate/(R)-2-methylmalate dehydratase large subunit	leuC, IPMI-L
	K01704	3-isopropylmalate/(R)-2-methylmalate dehydratase small subunit	leuD, IPMI-S
	K00052	3-isopropylmalate dehydrogenase	leuB, IMDH
	K01652	acetolactate synthase I/II/III large subunit	E2.2.1.6L, ilvB, ilvG, ilvI							PTL12_01239	102.873	0.204048	PTL13_00088	562.899	2.17237							PTL35_03701	0	0				PTL38_01860	859.824	2.06884																PTL50_01380	0	0	PTL52_01797
	K01653	acetolactate synthase I/III small subunit	E2.2.1.6S, ilvH, ilvN							PTL12_01238	356.08	0.684984	PTL13_00089	0	0							PTL35_03702	0	0				PTL38_01859	603.701	1.18169																PTL50_01965	0	0	PTL52_01798
	K00053	ketol-acid reductoisomerase	ilvC							PTL12_01237	348.373	0.690996	PTL13_00090	0	0							PTL35_03703	0	0				PTL38_02658	1062.87	2.3732																PTL50_01974	0	0	PTL52_01799
	K01687	dihydroxy-acid dehydratase	ilvD							PTL12_01240	0	0	PTL13_00086	0	0							PTL35_03700	0	0				PTL38_02694	513.97	1.52414																PTL50_01098	0	0	PTL52_01795
	K00826	branched-chain amino acid aminotransferase	E2.6.1.42, ilvE							PTL12_00603	0	0	PTL13_00327	0	0							PTL35_00076	0	0				PTL38_01303	302.051	1.85999																PTL50_00242	0	0	PTL52_01938
Lysine	K00928	aspartate kinase	lysC										PTL13_00183	140.699	0.50715				PTL21_00133	0	0													PTL44_01934	0	0	PTL47_00823	21.3516	0.19856							PTL50_03171	0	0	PTL52_02487
	K00133	aspartate-semialdehyde dehydrogenase	asd										PTL13_00184	465.072	1.76662				PTL21_00583	0	0													PTL44_01439	0	0	PTL47_01898	65.6843	0.575209							PTL50_02355	0	0	PTL52_02488
	K01714	4-hydroxy-tetrahydrodipicolinate synthase	dapA										PTL13_00182	101.655	0.400176				PTL21_00134	0	0													PTL44_00405	0	0	PTL47_00821	0	0							PTL50_00206	0	0	PTL52_01645
	K00215	4-hydroxy-tetrahydrodipicolinate reductase	dapB										PTL13_00187	262.968	0.973436				PTL21_00130	0	0													PTL44_00669	0	0	PTL47_00822	0	0							PTL50_03607	0	0	PTL52_02267
	K00674	2,3,4,5-tetrahydropyridine-2,6-dicarboxylate N-succinyltransferase	dapD																																											PTL50_00595	0	0	PTL52_00723
	K00821	acetylornithine/N-succinyldiaminopimelate aminotransferase	argD																																											PTL50_00318	0	0	PTL52_02840
	K14267	N-succinyldiaminopimelate aminotransferase	dapC																																														PTL52_04992
	K01439	succinyl-diaminopimelate desuccinylase	dapE																																											PTL50_00597	0	0	PTL52_00722
	K10206	LL-diaminopimelate aminotransferase	E2.6.1.83										PTL13_01600	72.2913	0.265806				PTL21_00132	0	0													PTL44_00752	0	0	PTL47_00826	0	0
	K01778	diaminopimelate epimerase	dapF										PTL13_01602	0	0				PTL21_00131	0	0													PTL44_00842	0	0	PTL47_00825	0	0							PTL50_03783	0	0	PTL52_02223
	K01586	diaminopimelate decarboxylase	lysA										PTL13_01393	0	0				PTL21_00129	0	0													PTL44_00892	0	0	PTL47_00824	0	0							PTL50_01771	0	0	PTL52_04308
Arginine	K00619	amino-acid N-acetyltransferase	argA																																														PTL52_02255
	K00620	glutamate N-acetyltransferase / amino-acid N-acetyltransferase	argJ										PTL13_00080	961.527	3.4695				PTL21_00136	0	0	PTL35_00841	0	0							PTL43_00269	0	0													PTL50_01761	0	0	PTL52_02838
	K14682	amino-acid N-acetyltransferase	argAB
	K22476	N-acetylglutamate synthase	K22476																																														PTL52_01259
	K00930	acetylglutamate kinase	argB										PTL13_00081	471.108	1.69226				PTL21_00137	0	0	PTL35_00838	0	0							PTL43_00415	0	0													PTL50_00545	0	0	PTL52_02839
	K00145	N-acetyl-gamma-glutamyl-phosphate reductase	argC										PTL13_00079	649.457	2.35468				PTL21_00135	0	0	PTL35_00837	0	0							PTL43_00416	0	0													PTL50_00033	0	0	PTL52_02837
	K12659	N-acetyl-gamma-glutamyl-phosphate reductase / acetylglutamate kinase	ARG56																													0	0
	K00818	acetylornithine aminotransferase	E2.6.1.11, argD
	K00821	acetylornithine/N-succinyldiaminopimelate aminotransferase	argD										PTL13_00082	602.598	2.23245				PTL21_00138	0	0	PTL35_00839	0	0							PTL43_00414	0	0													PTL50_00318	0	0	PTL52_02840
	K00926	carbamate kinase	arcC																			PTL35_01542	0	0							PTL43_00108	0	0
	K01956	carbamoyl-phosphate synthase small subunit	carA, CPA1										PTL13_01597	316.02	1.22222				PTL21_00002	0	0										PTL43_03030	0	0													PTL50_01428	0	0	PTL52_02992
	K01955	carbamoyl-phosphate synthase large subunit	carB, CPA2										PTL13_01596	412.9	1.53006				PTL21_00003	0	0										PTL43_02960	0	0													PTL50_03375	0	0	PTL52_02991
	K01954	carbamoyl-phosphate synthase																																												PTL50_03250	0	0
	K01438	acetylornithine deacetylase	argE																												PTL43_01752	0	0													PTL50_03020	0	0
	K00620	glutamate N-acetyltransferase / amino-acid N-acetyltransferase	argJ										PTL13_00080	961.527	3.46973				PTL21_00136	0	0	PTL35_00841	0	0							PTL43_00269	0	0													PTL50_01761	0	0	PTL52_02838
	K00611	ornithine carbamoyltransferase	OTC, argF, argI										PTL13_00083	644.985	2.31933				PTL21_00990	0	0	PTL35_00693	0	0							PTL43_00665	0	0													PTL50_01429	0	0	PTL52_02841
	K01438	acetylornithine deacetylase	argE
	K01940	argininosuccinate synthase	argG, ASS1										PTL13_00084	691.788	2.51553				PTL21_00139	0	0	PTL35_03360	0	0																						PTL50_00729	0	0	PTL52_02843
	K01755	argininosuccinate lyase	argH, ASL										PTL13_00085	868.035	3.15562				PTL21_00140	0	0	PTL35_03361	0	0																						PTL50_01769	0	0	PTL52_02844
	K14681	argininosuccinate lyase / amino-acid N-acetyltransferase	argHA
	K01478	arginine deiminase	arcA																												PTL43_02169	0	0
Proline	K00931	glutamate 5-kinase	proB							PTL12_01825	153.774	0.30501	PTL13_01564	173.377	0.639937				PTL21_00175	0	0	PTL35_02166	0	0				PTL38_01285	510.236	0.639601							PTL47_01001	26.3687	0.245217				PTL49_01700	0	0	PTL50_01527	0	0	PTL52_01465
	K00147	glutamate-5-semialdehyde dehydrogenase	proA							PTL12_01826	292.945	0.563533	PTL13_01565	374.767	1.44435				PTL21_00174	0	0	PTL35_02167	0	0				PTL38_00087	56.0461	0.345124							PTL47_01000	44.9434	0.387193				PTL49_02547	0	0	PTL50_01528	0	0	PTL52_01821
	K12657	delta-1-pyrroline-5-carboxylate synthetase	ALDH18A1, P5CS
	K00286	pyrroline-5-carboxylate reductase	proC							PTL12_00143	0	0	PTL13_00172	775.761	2.9337				PTL21_00057	0	0	PTL35_01079	0	0				PTL38_02633	222.711	0.486727							PTL47_00950	103.992	0.920365				PTL49_01570	0	0	PTL50_00703	0	0	PTL52_04554
	K13821	RHH-type transcriptional regulator, proline utilization regulon repressor / proline dehydrogenase / delta 1-pyrroline-5-carboxylate dehydrogenase	putA																									PTL38_01697	37.9004	0.233385							PTL47_01311	0	0				PTL49_01138	56.8102	0.16601	PTL50_00424	0	0
	K00294	1-pyrroline-5-carboxylate dehydrogenase	E1.2.1.88																									PTL38_01212	0	0										PTL48_00314	80.2075	1.83956							PTL52_00730
Histidine	K00948	ribose-phosphate pyrophosphokinase	PRPS, prsA										PTL13_00322	896.548	3.39967				PTL21_00892	0	0																												PTL52_02616
	K00765	ATP phosphoribosyltransferase	hisG										PTL13_01061	253.578	0.896549				PTL21_01693	0	0																												PTL52_02315
	K02502	ATP phosphoribosyltransferase regulatory subunit	hisZ										PTL13_01060	448.827	1.63577
	K01523	phosphoribosyl-ATP pyrophosphohydrolase	hisE																																														PTL52_02314
	K11755	phosphoribosyl-AMP cyclohydrolase / phosphoribosyl-ATP pyrophosphohydrolase	hisIE										PTL13_01066	130.661	0.500702				PTL21_00037	0	0
	K01496	phosphoribosyl-AMP cyclohydrolase	hisI																																														PTL52_03814
	K01814	phosphoribosylformimino-5-aminoimidazole carboxamide ribotide isomerase	hisA										PTL13_01064	233.968	0.851763				PTL21_00035	0	0
	K24017	phosphoribosyl isomerase A	priA																																														PTL52_03817
	K02500	imidazole glycerol-phosphate synthase subunit HisF	hisF										PTL13_01065	249.02	0.919137				PTL21_00036	0	0																												PTL52_03815
	K02501	imidazole glycerol-phosphate synthase subunit HisH	hisH										PTL13_01428	82.9962	0.293441				PTL21_00034	0	0																												PTL52_03819
	K01663	imidazole glycerol-phosphate synthase	HIS7
	K01693	imidazoleglycerol-phosphate dehydratase	hisB										PTL13_01063	416.031	1.6321				PTL21_00033	0	0																												PTL52_03822
	K01089	imidazoleglycerol-phosphate dehydratase / histidinol-phosphatase	hisB
	K00817	histidinol-phosphate aminotransferase	hisC										PTL13_01384	1167.7	4.56316				PTL21_01223	0	0																												PTL52_03823
	K01089	imidazoleglycerol-phosphate dehydratase / histidinol-phosphatase	hisB
	K04486	histidinol-phosphatase (PHP family)	E3.1.3.15B										PTL13_01027	521.326	1.97685				PTL21_00558	0	0
	K05602	histidinol-phosphatase	hisN																																														PTL52_04487
	K18649	inositol-phosphate phosphatase / L-galactose 1-phosphate phosphatase / histidinol-phosphatase	IMPL2
	K00013	histidinol dehydrogenase	hisD										PTL13_01062	504.646	1.89382				PTL21_01692	0	0																												PTL52_03824
Tyrosine	K00615	transketolase	E2.2.1.1, tktA, tktB				PTL9_02751	0	0										PTL21_00888	0	0							PTL38_00240	0	0													PTL49_02603	262.488	0.667647	PTL50_02046	0	0	PTL52_04262
	K01626	3-deoxy-7-phosphoheptulonate synthase	E2.5.1.54, aroF, aroG, aroH				PTL9_02324	0	0																			PTL38_01774	0	0													PTL49_01943	366.595	1.00578	PTL50_03087	0	0	PTL52_04646
	K03856	3-deoxy-7-phosphoheptulonate synthase	AROA2, aroA				PTL9_00946	0	0										PTL21_00038	0	0
	K13853	3-deoxy-7-phosphoheptulonate synthase / chorismate mutase	aroG, aroA
	K01735	3-dehydroquinate synthase	aroB				PTL9_01965	0	0										PTL21_00292	0	0							PTL38_02610	0	0													PTL49_01737	59.6563	0.151738	PTL50_01801	0	0	PTL52_03007
	K13830	pentafunctional AROM polypeptid	ARO1
	K03785	3-dehydroquinate dehydratase I	aroD
	K03786	3-dehydroquinate dehydratase II	aroQ, qutE				PTL9_00180	0	0										PTL21_00291	0	0							PTL38_00813	0	0													PTL49_00486	0	0	PTL50_02871	0	0	PTL52_00160
	K13832	3-dehydroquinate dehydratase / shikimate dehydrogenase	aroDE, DHQ-SDH
	K13832	3-dehydroquinate dehydratase / shikimate dehydrogenase	aroDE, DHQ-SDH
	K00014	shikimate dehydrogenase	aroE				PTL9_00387	0	0										PTL21_00870	0	0							PTL38_01132	0	0													PTL49_01937	0	0	PTL50_02883	0	0	PTL52_01499
	K05887	quinate/shikimate dehydrogenase	ydiB																																														PTL52_00192
	K00891	shikimate kinase	aroK, aroL				PTL9_01993	0	0										PTL21_00293	0	0							PTL38_02611	0	0													PTL49_01736	0	0	PTL50_01802	0	0	PTL52_03008
	K00800	3-phosphoshikimate 1-carboxyvinyltransferase	aroA				PTL9_00267	0	0										PTL21_00265	0	0							PTL38_00847	0	0													PTL49_01447	0	0	PTL50_03053	0	0	PTL52_04009
	K01736	chorismate synthase	aroC				PTL9_01992	0	0										PTL21_01029	0	0							PTL38_00343	0	0													PTL49_00412	0	0	PTL50_02550	0	0	PTL52_03009
	K04092	chorismate mutase	tyrA1																									PTL38_00373	0	0																PTL50_00732	0	0
	K14187	chorismate mutase / prephenate dehydrogenase	tyrA
	K04093	chorismate mutase	pheA1																																														PTL52_04699
	K14170	chorismate mutase / prephenate dehydratase	pheA																																								PTL49_01449	0	0
	K06208	chorismate mutase	aroH				PTL9_01622	0	0										PTL21_00266	0	0
	K06209	chorismate mutase	pheB
	K13853	3-deoxy-7-phosphoheptulonate synthase / chorismate mutase	aroG, aroA
	K04517	prephenate dehydrogenase	tyrA2																PTL21_01030	0	0																						PTL49_01448	0	0				PTL52_04173
	K14187	chorismate mutase / prephenate dehydrogenase	tyrA
	K00220	cyclohexadieny/prephenate dehydrogenase	tyrC																									PTL38_02055	0	0																PTL50_01783	0	0
	K00812	aspartate aminotransferase	aspB																PTL21_00049	0	0							PTL38_00402	0	0																PTL50_00966	0	0
	K00813	aspartate aminotransferase	aspC
	K00817	histidinol-phosphate aminotransferase	hisC				PTL9_00570	0	0										PTL21_01223	0	0							PTL38_02056	0	0													PTL49_01599	0	0	PTL50_00314	0	0	PTL52_03823
Phenylalanine	K00615	transketolase	E2.2.1.1, tktA, tktB				PTL9_02751	0	0										PTL21_00888	0	0							PTL38_00240	0	0													PTL49_02603	262.488	0.667647	PTL50_02046	0	0	PTL52_04262
	K01626	3-deoxy-7-phosphoheptulonate synthase	E2.5.1.54, aroF, aroG, aroH				PTL9_02324	0	0																			PTL38_01774	0	0													PTL49_01943	366.595	1.00578	PTL50_03087	0	0	PTL52_04646
	K03856	3-deoxy-7-phosphoheptulonate synthase	AROA2, aroA				PTL9_00946	0	0										PTL21_00038	0	0
	K13853	3-deoxy-7-phosphoheptulonate synthase / chorismate mutase	aroG, aroA
	K01735	3-dehydroquinate synthase	aroB				PTL9_01965	0	0										PTL21_00292	0	0							PTL38_02610	0	0													PTL49_01737	59.6563	0.151738	PTL50_01801	0	0	PTL52_03007
	K13830	pentafunctional AROM polypeptid	ARO1
	K03785	3-dehydroquinate dehydratase I	aroD
	K03786	3-dehydroquinate dehydratase II	aroQ, qutE				PTL9_00180	0	0										PTL21_00291	0	0							PTL38_00813	0	0													PTL49_00486	0	0	PTL50_02871	0	0	PTL52_00160
	K13832	3-dehydroquinate dehydratase / shikimate dehydrogenase	aroDE, DHQ-SDH
	K13832	3-dehydroquinate dehydratase / shikimate dehydrogenase	aroDE, DHQ-SDH
	K00014	shikimate dehydrogenase	aroE				PTL9_00387	0	0										PTL21_00870	0	0							PTL38_01132	0	0													PTL49_01937	0	0	PTL50_02883	0	0	PTL52_01499
	K05887	quinate/shikimate dehydrogenase	ydiB																																														PTL52_00192
	K00891	shikimate kinase	aroK, aroL				PTL9_01993	0	0										PTL21_00293	0	0							PTL38_02611	0	0													PTL49_01736	0	0	PTL50_01802	0	0	PTL52_03008
	K00800	3-phosphoshikimate 1-carboxyvinyltransferase	aroA				PTL9_00267	0	0										PTL21_00265	0	0							PTL38_00847	0	0													PTL49_01447	0	0	PTL50_03053	0	0	PTL52_04009
	K01736	chorismate synthase	aroC				PTL9_01992	0	0										PTL21_01029	0	0							PTL38_00343	0	0													PTL49_00412	0	0	PTL50_02550	0	0	PTL52_03009
	K04092	chorismate mutase	tyrA1																									PTL38_00373	0	0																PTL50_00732	0	0
	K14187	chorismate mutase / prephenate dehydrogenase	tyrA
	K04093	chorismate mutase	pheA1																																														PTL52_04699
	K14170	chorismate mutase / prephenate dehydratase	pheA																																								PTL49_01449	0	0
	K06208	chorismate mutase	aroH				PTL9_01622	0	0										PTL21_00266	0	0
	K06209	chorismate mutase	pheB
	K13853	3-deoxy-7-phosphoheptulonate synthase / chorismate mutase	aroG, aroA
	K04518	prephenate dehydratase	pheA2																									PTL38_01836	0	0																PTL50_00754	0	0	PTL52_03488
	K05359	arogenate/prephenate dehydratase	ADT, PDT				PTL9_01621	0	0
	K00812	aspartate aminotransferase	aspB				PTL9_01271	0	0																			PTL38_00402	0	0																PTL50_00966	0	0
	K00813	aspartate aminotransferase	aspC
	K11358	aspartate aminotransferase	yhdR
	K00817	histidinol-phosphate aminotransferase	hisC				PTL9_00570	0	0																			PTL38_02056	0	0																PTL50_00314	0	0	PTL52_03823
Tryptophan	K00615	transketolase	E2.2.1.1, tktA, tktB				PTL9_02751	0	0										PTL21_00888	0	0							PTL38_00240	0	0													PTL49_02603	262.488	0.667647	PTL50_02046	0	0	PTL52_04262
	K01626	3-deoxy-7-phosphoheptulonate synthase	E2.5.1.54, aroF, aroG, aroH				PTL9_02324	0	0																			PTL38_01774	0	0													PTL49_01943	366.595	1.00578	PTL50_03087	0	0	PTL52_04646
	K03856	3-deoxy-7-phosphoheptulonate synthase	AROA2, aroA				PTL9_00946	0	0										PTL21_00038	0	0
	K13853	3-deoxy-7-phosphoheptulonate synthase / chorismate mutase	aroG, aroA
	K01735	3-dehydroquinate synthase	aroB				PTL9_01965	0	0										PTL21_00292	0	0							PTL38_02610	0	0													PTL49_01737	59.6563	0.151738	PTL50_01801	0	0	PTL52_03007
	K13830	pentafunctional AROM polypeptid	ARO1
	K03785	3-dehydroquinate dehydratase I	aroD
	K03786	3-dehydroquinate dehydratase II	aroQ, qutE				PTL9_00180	0	0										PTL21_00291	0	0							PTL38_00813	0	0													PTL49_00486	0	0	PTL50_02871	0	0	PTL52_00160
	K13832	3-dehydroquinate dehydratase / shikimate dehydrogenase	aroDE, DHQ-SDH
	K13832	3-dehydroquinate dehydratase / shikimate dehydrogenase	aroDE, DHQ-SDH
	K00014	shikimate dehydrogenase	aroE				PTL9_00387	0	0										PTL21_00870	0	0							PTL38_01132	0	0													PTL49_01937	0	0	PTL50_02883	0	0	PTL52_01499
	K05887	quinate/shikimate dehydrogenase	ydiB																																														PTL52_00192
	K00891	shikimate kinase	aroK, aroL				PTL9_01993	0	0										PTL21_00293	0	0							PTL38_02611	0	0													PTL49_01736	0	0	PTL50_01802	0	0	PTL52_03008
	K00800	3-phosphoshikimate 1-carboxyvinyltransferase	aroA				PTL9_00267	0	0										PTL21_00265	0	0							PTL38_00847	0	0													PTL49_01447	0	0	PTL50_03053	0	0	PTL52_04009
	K01736	chorismate synthase	aroC				PTL9_01992	0	0										PTL21_01029	0	0							PTL38_00343	0	0													PTL49_00412	0	0	PTL50_02550	0	0	PTL52_03009
	K01657	anthranilate synthase component I	trpE																PTL21_00100	0	0																						PTL49_01548	0	0				PTL52_03806
	K01658	anthranilate synthase component II	trpG																PTL21_00101	0	0							PTL38_02450	0	0													PTL49_01549	0	0
	K13503	anthranilate synthase	trpEG																																											PTL50_00960	0	0
	K00766	anthranilate phosphoribosyltransferase	trpD																PTL21_00102	0	0																						PTL49_01550	0	0	PTL50_00419	0	0	PTL52_01955
	K00948	ribose-phosphate pyrophosphokinase	PRPS, prsA																PTL21_00892	0	0																						PTL49_02503	0	0	PTL50_01812	0	0	PTL52_02616
	K13501	anthranilate synthase / indole-3-glycerol phosphate synthase / phosphoribosylanthranilate isomerase	TRP1
	K01817	phosphoribosylanthranilate isomerase	trpCF																PTL21_00104	0	0																						PTL49_02160	0	0	PTL50_03295	0	0
	K24017	phosphoribosyl isomerase A	priA																																														PTL52_03817
	K01609	indole-3-glycerol phosphate synthase	trpC																PTL21_00103	0	0																						PTL49_01552	0	0	PTL50_00420	0	0	PTL52_03804
	K01695	tryptophan synthase alpha chain	trpA																PTL21_00106	0	0																						PTL49_02158	0	0	PTL50_03292	0	0	PTL52_03802
	K01696	tryptophan synthase beta chain	trpB																PTL21_00105	0	0																						PTL49_02159	0	0	PTL50_03294	0	0	PTL52_03803
	K06001	tryptophan synthase beta chain	trpB																PTL21_01967	0	0																												PTL52_00654
	K01694	tryptophan synthase	TRP
[truncated: 143 more columns]

## Sheet: Table S4
Table S4. Locus tags for genes and gene expression level (PRKM and PRKM-NM) involved in amino acids synthesis found in all MAGs from BTL.
Amino acid	K	Function	Abbreviation	MAG.BTL1			MAG.BTL2			MAG.BTL3			MAG.BTL4			MAG.BTL5			MAG.BTL6			MAG.BTL7			MAG.BTL8			MAG.BTL10			MAG.BTL11			MAG.BTL14			MAG.BTL15			MAG.BTL17			MAG.BTL18			MAG.BTL21			MAG.BTL23
				Locus_tag	RPKM	RPKM-NM	Locus_tag	RPKM	RPKM-NM	Locus_tag	RPKM	RPKM-NM	Locus_tag	RPKM	RPKM-NM	Locus_tag	RPKM	RPKM-NM	Locus_tag	RPKM	RPKM-NM	Locus_tag	RPKM	RPKM-NM	Locus_tag	RPKM	RPKM-NM	Locus_tag	RPKM	RPKM-NM	Locus_tag	RPKM	RPKM-NM	Locus_tag	RPKM	RPKM-NM	Locus_tag	RPKM	RPKM-NM	Locus_tag	RPKM	RPKM-NM	Locus_tag	RPKM	RPKM-NM	Locus_tag	RPKM	RPKM-NM	Locus_tag
Alanine	K00259	alanine dehydrogenase	ald				BTL002_04508	0	0																			BTL10_00342	79.6442	0.567566	BTL011_02142	149.735	1.23696	BTL014_01334	99.4995	1.05588										BTL021_00824	456.268	6.14611
	K19244	alanine dehydrogenase	ala	BTL001_02495	0	0				BTL003_01470	294.687	1.76188
	K14260	alanine-synthesizing transaminase	alaA										BTL004_03729	0	0																						BTL015_01068	82.5334	0.912479
Aspartate	K00812	aspartate aminotransferase	aspB	BTL001_00103	0	0	BTL002_02483	0	0	BTL003_01890	593.151	3.594										BTL007_00163	180.595	1.10929				BTL10_01469	340.679	2.41971	BTL011_01737	189.67	1.56741				BTL015_00863	127.247	1.30333	BTL017_00708	0	0	BTL018_00866	0	0	BTL021_00568	74.821	1.00754	BTL023_00069
	K11358	aspartate aminotransferase	yhdR																			BTL007_00338	158.048	1.00715
Asparagine	K01953	asparagine synthase (glutamine-hydrolysing)	asnB, ASNS	BTL001_01832	41.2771	0.314034	BTL002_05788	0	0													BTL007_01886	0	0							BTL011_00592						BTL015_01045	184.021	1.99682	BTL017_00511	0	0
	K01914	aspartate--ammonia ligase	asnA
Glutamate	K15371	glutamate dehydrogenase	GDH2										BTL004_02352	50.2282	0.108067																																		BTL023_01419
	K00260	glutamate dehydrogenase	gudB, rocG																BTL006_01908	209.627	1.71146
	K00261	glutamate dehydrogenase (NAD(P)+)	gdhA	BTL001_01231	125.467	0.591578	BTL002_04663	0	0	BTL003_00818	709.114	4.32614	BTL004_00754	634.639	0.99441	BTL005_00665	238.009	0.888953	BTL006_01911	1848.62	15.0376	BTL007_01505	429.4	2.7044	BTL008_01150	87.4745	0.700299	BTL10_01143	66.3722	0.464493	BTL011_02138	1018.53	8.4644	BTL014_00022	394.734	4.32935	BTL015_00136	105.094	1.12556	BTL017_00580	319.592	1.36089	BTL018_02366	0	0	BTL021_00068	20.0417	0.255422
Glutamine	K01915	glutamine synthetase	glnA, GLUL				BTL002_06384	0	0	BTL003_00187	65.0826	0.387706	BTL004_01021	327.48	0.704579	BTL005_00312	231.679	0.839615	BTL006_01731	233.07	1.809	BTL007_01104	445.097	2.9978	BTL008_02246	173.029	1.32472	BTL10_00923	78.3946	0.55855	BTL011_02409	178.104	1.477				BTL015_00474	88.6992	0.909595	BTL017_00481	98.4914	0.427928	BTL018_00941	0	0				BTL023_01320
Glycine	K00830	alanine-glyoxylate transaminase / serine-glyoxylate transaminase / serine-pyruvate transaminase	AGXT																						BTL008_01428	114.022	0.900677
	K00600	glycine hydroxymethyltransferase	glyA, SHMT	BTL001_00789	387.865	2.93708	BTL002_01153	0	0	BTL003_00624	175.075	1.05642	BTL004_04832	0	0				BTL006_01274	0	0																						BTL018_02309	0	0
	K01620	threonine aldolase	ltaE	BTL001_02248	0	0	BTL002_05919	0	0													BTL007_00491	88.866	0.599668				BTL10_01202	74.1777	0.528229	BTL011_00361	117.334	0.972862				BTL015_00862	185.385	2.06573	BTL017_00646	0	0
	K15789	threonine 3-dehydrogenase	TDH	BTL001_00992	23.1765	0.184751
	K00060	threonine 3-dehydrogenase	tdh	BTL001_00303	38.0123	0.289195	BTL002_00891	698.548	0.433333
	K00639	glycine C-acetyltransferase	kbl, GCAT	BTL001_01979	50.0203	0.398734	BTL002_00890	0	0
Serine	K00830	alanine-glyoxylate transaminase / serine-glyoxylate transaminase / serine-pyruvate transaminase	AGXT				BTL002_04837	0	0	BTL003_01055	0	0
	K00282	glycine dehydrogenase subunit 1	gcvPA
	K00283	glycine dehydrogenase subunit 2	gcvPB
	K00605	aminomethyltransferase	gcvT, AMT				BTL002_03059	0	0																			BTL10_01497	40.0957	0.28739	BTL011_00756	0	0				BTL015_01165	0	0	BTL017_00936	0	0
	K00600	glycine hydroxymethyltransferase	glyA, SHMT				BTL002_01153	0	0										BTL006_01274	0	0							BTL10_01813	17.5507	0.123034	BTL011_02460	0	0				BTL015_01061	0	0	BTL017_00321	0	0
	K00058	D-3-phosphoglycerate dehydrogenase / 2-oxoglutarate reductase	serA, PHGDH	BTL001_02261	129.94	0.975232				BTL003_01970	0	0	BTL004_01149	338.499	0.415254																												BTL018_00736	0	0
	K00831	phosphoserine aminotransferase	serC, PSAT1	BTL001_02801	183.242	1.40921							BTL004_01596	0	0																												BTL018_02591	0	0
	K01079	phosphoserine phosphatase	serB, PSPH										BTL004_01193	0	0																												BTL018_00407	0	0
	K02203	phosphoserine / homoserine phosphotransferase	thrH
	K22305	phosphoserine phosphatase	psp	BTL001_03116	18.9981	0.151442
Threonine	K01620	threonine aldolase	ltaE	BTL001_02248	0	0	BTL002_05919	0	0	BTL003_00929	83.6095	0.52181																															BTL018_01647	0	0
	K00872	homoserine kinase	thrB	BTL001_02012	173.536	1.23047							BTL004_04675	0	0							BTL007_00037	142.481	0.897839				BTL10_00296	106.874	0.758104	BTL011_00140	234.617	1.93816				BTL015_01488	147.374	1.60744	BTL017_01049	0	0				BTL021_00831	0	0
	K02203	phosphoserine / homoserine phosphotransferase	thrH
	K01733	threonine synthase	thrC	BTL001_02011	410.517	3.0167							BTL004_04676	0	0							BTL007_01340	553.066	3.47249				BTL10_00297	77.887	22.061	BTL011_00141	338.251	2.78846				BTL015_01487	5.28922	0.0650411	BTL017_02200	0	0				BTL021_00602	0	0
	K00003	homoserine dehydrogenase	hom	BTL001_02498	86.789	0.635447							BTL004_04677	0	0							BTL007_00038	59.1718	0.366975				BTL10_00298	101.76	0.718379	BTL011_00142	567.255	4.68993				BTL015_01855	113.796	1.24823	BTL017_00139	0	0				BTL021_00441	0	0
	K00133	aspartate-semialdehyde dehydrogenase	asd	BTL001_02726	183.942	1.38314							BTL004_03938	0	0							BTL007_01392	401.642	2.63581				BTL10_00368	138.703	0.966511	BTL011_00090	165.18	1.36981				BTL015_01343	98.3542	1.11099	BTL017_00027	0	0				BTL021_00834	0	0
	K00928	aspartate kinase	lysC	BTL001_02727	129.682	0.992647							BTL004_03939	0	0							BTL007_01391	818.84	5.4177				BTL10_01193	335.94	2.348	BTL011_00139	279.05	2.309				BTL015_01330	43.1395	0.4668	BTL017_00028	0	0				BTL021_00832	0	0
Cysteine	K00058	D-3-phosphoglycerate dehydrogenase	serA, PHGDH	BTL001_02261	129.94	0.975232	BTL002_00925	0	0				BTL004_01149	338.499	0.415254	BTL005_00315	0	0																									BTL018_00736	0	0				BTL023_00368
	K00831	phosphoserine aminotransferase	serC, PSAT1	BTL001_02801	183.242	1.40921	BTL002_03812	0	0				BTL004_01596	0	0	BTL005_00314	0	0																									BTL018_02591	0	0
	K01738	cysteine synthase	cysK	BTL001_01666	25.4122	0.202572	BTL002_03125	0	0	BTL003_00135	0	0	BTL004_02974	996.564	1.6874	BTL005_01197	0	0										BTL10_01807	616.601	4.35183	BTL011_02759	50.4341	0.417181							BTL017_01306	0	0	BTL018_01892	0	0				BTL023_00783
	K00640	serine O-acetyltransferase	cysE	BTL001_01665	31.3619	0.25	BTL002_02306	0	0	BTL003_00134	0	0	BTL004_02973	0	0													BTL10_00749	35.1006	0.251587	BTL011_01412	36.5954	0.299192							BTL017_00206	0	0
	K01758	cystathionine gamma-lyase	CTH	BTL001_01483	180.346	1.3665	BTL002_05285	0	0				BTL004_01131	0	0	BTL005_01547	0	0				BTL007_02201	79.202	0.4912													BTL015_01620	10.9853	0.135085
	K17217	cystathionine gamma-lyase	mccB
	K01760	cysteine-S-conjugate beta-lyase	metC																BTL006_01575	42.5426	0.35542
	K14155	cysteine-S-conjugate beta-lyase	patB, malY	BTL001_02924	28.7728	0.204015				BTL003_00311	51.0676	0.304601	BTL004_02783	0	0																			BTL014_00884	105.071	1.16413
Methionine	K00928	aspartate kinase	lysC	BTL001_02727	0	0							BTL004_03939	123.904	0.266582	BTL005_01323	341.728	1.18811	BTL006_01935	0	0	BTL007_01391	814.803	5.417	BTL008_02887	1114.39	8.89				BTL011_00139	279.05	2.3092				BTL015_01330	0	0	BTL017_00770	0	0				BTL021_00832	0	0
	K12526	bifunctional diaminopimelate decarboxylase / aspartate kinase	lysAC
	K00133	aspartate-semialdehyde dehydrogenase	asd	BTL001_02726	0	0							BTL004_03938	151.999	0.327028	BTL005_00235	516.362	1.72903	BTL006_00115	0	0	BTL007_01392	401.642	2.63581	BTL008_03904	629.997	5.10604				BTL011_00090	165.18	1.36981				BTL015_01343	0	0	BTL017_00027	0	0				BTL021_00834	0	0
	K00003	homoserine dehydrogenase	hom	BTL001_02498	0	0							BTL004_04677	59.1488	0.12726	BTL005_01321	99.1222	0.370218	BTL006_01934	0	0	BTL007_00038	59.1718	0.366975	BTL008_01294	111.53	0.8617				BTL011_00142	567.255	4.68993				BTL015_01855	0	0	BTL017_00027	0	0				BTL021_00441	0	0
	K00641	homoserine O-acetyltransferase	metX										BTL004_02059	239.02	0.293218				BTL006_01552	0	0				BTL008_03724	221.557	1.75281				BTL011_00411	60.5773	0.507106													BTL021_00252	0	0
	K00651	homoserine O-acetyltransferase	metA	BTL001_01482	0	0										BTL005_00574	248.667	0.81358
	K01739	cystathionine gamma-synthase	metB										BTL004_04820	130.393	0.280543
	K01740	O-acetylhomoserine (thiol)-lyase	metY	BTL001_01204	0	0										BTL005_01196	0	0	BTL006_01578	0	0				BTL008_03723	1286.94	10.4438				BTL011_00410	74.8592	0.623842													BTL021_00253	0	0
	K00548	5-methyltetrahydrofolate--homocysteine methyltransferase	metH, MTR	BTL001_00267	0	0							BTL004_00118	44.8051	0.0963991	BTL005_00230	0	0	BTL006_01192	0	0	BTL007_00946	6652.24	42.465	BTL008_01095	186.76	1.455				BTL011_01291	90.8377	0.751063				BTL015_01495	0	0	BTL017_01852	0	0
	K00549	5-methyltetrahydropteroyltriglutamate--homocysteine methyltransferase	metE
	K24042	methionine synthase	yitJ	BTL001_00408	0	0																			BTL008_00703	156.847	1.28637				BTL011_01292	60.5675	0.498649							BTL017_02118	0	0
	K23975	L-aspartate semialdehyde sulfurtransferase	E2.8.1.16																			BTL007_00580	337.524	1.96579																BTL017_01708	0	0
	K23976	L-aspartate semialdehyde sulfurtransferase ferredoxin	K23976																			BTL007_00581	114.726	0.743629																BTL017_01707	0	0
Valine	K01652	acetolactate synthase I/II/III large subunit	ilvB, ilvG, ilvI
	K01653	acetolactate synthase I/III small subunit	ilvH, ilvN
	K00053	ketol-acid reductoisomerase	ilvC
	K01687	dihydroxy-acid dehydratase	ilvD
	K00826	branched-chain amino acid aminotransferase	ilvE
	K00263	leucine dehydrogenase	E1.4.1.9
Leucine	K01652	acetolactate synthase I/II/III large subunit	E2.2.1.6L, ilvB, ilvG, ilvI	BTL001_00396	38.5635	0.273437	BTL002_02393	0	0	BTL003_00625	1078.01	6.593	BTL004_04115	0	0	BTL005_01102	655.54	2.38										BTL10_00931	7.06771	0.0506585	BTL011_01180	77.4616	0.64006				BTL015_00026	0	0	BTL017_00216	0	0							BTL023_00287
	K01653	acetolactate synthase I/III small subunit	E2.2.1.6S, ilvH, ilvN	BTL001_00397	42.72	0.340541				BTL003_00630	69.2858	0.40909	BTL004_01152	0	0													BTL10_00930	0	0	BTL011_01179	58.7807	0.489704							BTL017_00215	0	0							BTL023_00288
	K11258	acetolactate synthase II small subunit	ilvM
	K00053	ketol-acid reductoisomerase	ilvC	BTL001_00398	0	0				BTL003_00629	50.9574	0.308034	BTL004_01151	0	0	BTL005_01072	0	0										BTL10_00929	0	0	BTL011_01178	78.9895	0.656374				BTL015_00024	0	0	BTL017_00214	0	0							BTL023_00383
	K01687	dihydroxy-acid dehydratase	ilvD	BTL001_00394	76.7301	0.611651				BTL003_00504	101.797	0.609635	BTL004_01155	0	0	BTL005_01428	0	0										BTL10_00933	0	0	BTL011_02539	568.17	4.6851				BTL015_01558	0	0	BTL017_00220	0	0							BTL023_00232
	K01649	2-isopropylmalate synthase	leuA, IMS	BTL001_00403	86.232	0.6505				BTL003_00628	55.5303	0.341905	BTL004_04344	0	0	BTL005_01100	0	0										BTL10_00924	0	0	BTL011_01177	74.1833	0.617092							BTL017_00213	0	0							BTL023_00380
	K01702	3-isopropylmalate dehydratase	LEU1
	K01703	3-isopropylmalate/(R)-2-methylmalate dehydratase large subunit	leuC, IPMI-L	BTL001_00401	0	0				BTL003_01556	536.94	3.2765	BTL004_01138	0	0	BTL005_01099	0	0										BTL10_00927	0	0	BTL011_01176	25.7111	0.21352							BTL017_00212	0	0							BTL023_00028
	K01704	3-isopropylmalate/(R)-2-methylmalate dehydratase small subunit	leuD, IPMI-S	BTL001_03094	213.583	1.51442				BTL003_01555	531.897	3.205	BTL004_01137	0	0	BTL005_01098	0	0										BTL10_00926	0	0	BTL011_01175	103.337	0.85681							BTL017_00211	0	0							BTL023_01322
	K00052	3-isopropylmalate dehydrogenase	leuB, IMDH	BTL001_00404	22.2625	0.177465				BTL003_00598	125.752	0.788777	BTL004_01148	0	0	BTL005_00497	0	0										BTL10_00925	0	0	BTL011_00397	134.52	1.11101							BTL017_00210	0	0							BTL023_01323
	K00826	branched-chain amino acid aminotransferase	E2.6.1.42, ilvE	BTL001_00337	60.416	42838				BTL003_01512	603.049	3.69472	BTL004_01012	0	0	BTL005_01033	0	0										BTL10_01499	0	0	BTL011_00754	217.848	1.80783							BTL017_00243	0	0							BTL023_00444
Isoleucine	K17989	L-serine/L-threonine ammonia-lyase	SDS, SDH, CHA1
	K01754	threonine dehydratase	E4.3.1.19, ilvA, tdcB	BTL001_01299	0	0							BTL004_00932	0	0
	K09011	(R)-citramalate synthase	cimA
	K01703	3-isopropylmalate/(R)-2-methylmalate dehydratase large subunit	leuC, IPMI-L
	K01704	3-isopropylmalate/(R)-2-methylmalate dehydratase small subunit	leuD, IPMI-S
	K00052	3-isopropylmalate dehydrogenase	leuB, IMDH
	K01652	acetolactate synthase I/II/III large subunit	E2.2.1.6L, ilvB, ilvG, ilvI	BTL001_00396	0	0							BTL004_04115	0	0	BTL005_01102	0	0													BTL011_01180	77.4616	0.64006				BTL015_00026	0	0	BTL017_00216	0	0
	K01653	acetolactate synthase I/III small subunit	E2.2.1.6S, ilvH, ilvN	BTL001_00397	0	0							BTL004_01152	0	0	BTL005_01073	0	0													BTL011_01179	58.7807	0.489704							BTL017_00215	0	0
	K00053	ketol-acid reductoisomerase	ilvC	BTL001_00398	0	0							BTL004_01151	0	0	BTL005_01072	0	0													BTL011_01178	78.9895	0.656374				BTL015_00024	0	0	BTL017_00214	0	0
	K01687	dihydroxy-acid dehydratase	ilvD	BTL001_02608	0	0							BTL004_04457	0	0	BTL005_01428	0	0													BTL011_02539	568.17	4.6851				BTL015_01558	0	0	BTL017_00220	0	0
	K00826	branched-chain amino acid aminotransferase	E2.6.1.42, ilvE	BTL001_00337	0	0							BTL004_01012	0	0	BTL005_01033	0	0													BTL011_00754	217.848	1.80783							BTL017_00243	0	0
Lysine	K00928	aspartate kinase	lysC										BTL004_03939	0	0				BTL006_01935	0	0							BTL10_01193	335.9	2.348	BTL011_00139	279.05	2.309				BTL015_01330	43.13	0.4668	BTL017_00770	0	0							BTL023_00159
	K00133	aspartate-semialdehyde dehydrogenase	asd										BTL004_03938	0	0				BTL006_00115	0	0							BTL10_00368	138.703	0.966511	BTL011_00090	165.18	1.36981				BTL015_01343	98.3542	1.11099	BTL017_00027	0	0							BTL023_01324
	K01714	4-hydroxy-tetrahydrodipicolinate synthase	dapA										BTL004_02753	0	0				BTL006_00113	0	0							BTL10_00370	111.707	0.774655	BTL011_02582	215.018	1.7685				BTL015_00037	22.395	0.255427	BTL017_00029	0	0							BTL023_00578
	K00215	4-hydroxy-tetrahydrodipicolinate reductase	dapB										BTL004_00504	0	0				BTL006_00118	0	0							BTL10_00367	49.7772	0.342053	BTL011_00086	168.046	1.39154				BTL015_00036	49.0714	0.514055	BTL017_00025	0	0							BTL023_00908
	K00674	2,3,4,5-tetrahydropyridine-2,6-dicarboxylate N-succinyltransferase	dapD										BTL004_04300	0	0
	K00821	acetylornithine/N-succinyldiaminopimelate aminotransferase	argD										BTL004_04647	0	0
	K14267	N-succinyldiaminopimelate aminotransferase	dapC										BTL004_01631	0	0
	K01439	succinyl-diaminopimelate desuccinylase	dapE										BTL004_04299	0	0
	K10206	LL-diaminopimelate aminotransferase	E2.6.1.83																BTL006_01471	0	0							BTL10_00918	34.8063	0.246504	BTL011_00590	0	0				BTL015_00032	0	0	BTL017_00507	0	0							BTL023_01408
	K01778	diaminopimelate epimerase	dapF										BTL004_00460	0	0				BTL006_01472	0	0							BTL10_00920	19.0678	0.132497	BTL011_00591	0	0				BTL015_00033	0	0	BTL017_01705	0	0							BTL023_00458
	K01586	diaminopimelate decarboxylase	lysA										BTL004_04678	0	0				BTL006_00376	0	0							BTL10_00320	190.777	1.33898	BTL011_00516	0	0				BTL015_00034	0	0	BTL017_00645	0	0							BTL023_00459
Arginine	K11067	N-acetylglutamate synthase	NAGS
	K00619	amino-acid N-acetyltransferase	argA										BTL004_00492	0	0																BTL011_00912	116.833	0.961883																BTL023_00614
	K00620	glutamate N-acetyltransferase / amino-acid N-acetyltransferase	argJ													BTL005_00929	0	0										BTL10_00942	0	0	BTL011_01190	157.83	1.30361																BTL023_00160
	K14682	amino-acid N-acetyltransferase	argAB				BTL002_04407	0	0
	K00620	glutamate N-acetyltransferase / amino-acid N-acetyltransferase	argJ				BTL002_01822	0	0				BTL004_04645	0	0
	K22476	N-acetylglutamate synthase	K22476										BTL004_03564	0	0
	K22478	bifunctional N-acetylglutamate synthase/kinase	K22478
	K00930	acetylglutamate kinase	argB				BTL002_06662	0	0				BTL004_04646	0	0	BTL005_00928	0	0										BTL10_00941	0	0	BTL011_01189	82.6242	0.686158																BTL023_01111
	K22478	bifunctional N-acetylglutamate synthase/kinase	K22478
	K00145	N-acetyl-gamma-glutamyl-phosphate reductase	argC				BTL002_05219	0	0				BTL004_04644	0	0	BTL005_00930	0	0										BTL10_00943	0	0	BTL011_01191	141.64	1.16476																BTL023_01753
	K00818	acetylornithine aminotransferase	E2.6.1.11, argD
	K00821	acetylornithine/N-succinyldiaminopimelate aminotransferase	argD				BTL002_06663	0	0				BTL004_04647	0	0	BTL005_00927	0	0										BTL10_00940	0	0	BTL011_01188	169.793	1.4094																BTL023_00140
	K00926	carbamate kinase	arcC
	K01956	carbamoyl-phosphate synthase small subunit	carA, CPA1				BTL002_06454	0	0	BTL003_00554	0	0	BTL004_00243	0	0	BTL005_01056	0	0										BTL10_01923	0	0	BTL011_02399	168.181	1.379																BTL023_00406
	K01955	carbamoyl-phosphate synthase large subunit					BTL002_00941	0	0	BTL003_00553	0	0	BTL004_00242	0	0	BTL005_00375	0	0										BTL10_00939	0	0	BTL011_01187	127.99	1.06092																BTL023_00408
	K01438	acetylornithine deacetylase	argE				BTL002_04408	0	0																						BTL011_00818	152.648	1.27093
	K00620	glutamate N-acetyltransferase / amino-acid N-acetyltransferase	argJ				BTL002_01822	0	0				BTL004_04645	0	0	BTL005_00929	0	0										BTL10_00942	0	0	BTL011_01190	157.83	1.30361																BTL023_00160
	K00611	ornithine carbamoyltransferase	OTC, argF, argI				BTL002_06664	0	0				BTL004_04648	0	0	BTL005_00926	0	0										BTL10_00938	0	0	BTL011_01416	181.155	1.49652																BTL023_00139
	K01438	acetylornithine deacetylase	argE				BTL002_04408	0	0
	K01940	argininosuccinate synthase	argG, ASS1				BTL002_00813	0	0							BTL005_00932	0	0										BTL10_00937	0	0	BTL011_01186	209.427	1.73723																BTL023_00742
	K01755	argininosuccinate lyase	argH, ASL				BTL002_02197	0	0							BTL005_00931	0	0										BTL10_00936	0	0	BTL011_01185	152.933	1.26976																BTL023_01748
	K14681	argininosuccinate lyase / amino-acid N-acetyltransferase	argHA
	K13241	nitric-oxide synthase, inducible	NOS2
	K01478	arginine deiminase	arcA										BTL004_01432	0	0
	K00931	glutamate 5-kinase	proB
	K00147	glutamate-5-semialdehyde dehydrogenase	proA
Proline	K12657	delta-1-pyrroline-5-carboxylate synthetase	ALDH18A1, P5CS																BTL006_01612	147.731	1.21006
	K00931	glutamate 5-kinase	proB	BTL001_00316	115.914	0.924	BTL002_06079	0	0				BTL004_00634	0	0	BTL005_00508	288.565	0.944118	BTL006_01611	92.3323	0.750091				BTL008_02012	181.44	1.39289	BTL10_00873	194.151	1.36191	BTL011_00622	613.689	5.07417				BTL015_00057	0	0	BTL017_02447	0	0							BTL023_01735
	K00147	glutamate-5-semialdehyde dehydrogenase	proA	BTL001_00315	9.43103	0.075179	BTL002_06078	0	0				BTL004_01129	60.518	0.130206	BTL005_00507	588.975	2.02881							BTL008_02870	30.6374	0.239954	BTL10_00872	320.235	2.24014	BTL011_02135	246.405	2.03175				BTL015_00058	0	0	BTL017_02448	0	0							BTL023_00048
	K00286	pyrroline-5-carboxylate reductase	proC	BTL001_02922	13.9141	0.110916	BTL002_04042	0	0							BTL005_00423	115.425	0.431109	BTL006_00496	468.196	3.83464				BTL008_03251	621.11	4.87663	BTL10_00377	149.193	1.05392	BTL011_00106	237.931	1.96667				BTL015_00108	0	0	BTL017_01280	0	0							BTL023_01152
	K13821	RHH-type transcriptional regulator, proline utilization regulon repressor / proline dehydrogenase / delta 1-pyrroline-5-carboxylate dehydrogenase	putA																						BTL008_01275	59.6691	0.504676										BTL015_01518	0	0
	K00294	1-pyrroline-5-carboxylate dehydrogenase	E1.2.1.88	BTL001_02286	119.519	0.952741	BTL002_04401	0	0	BTL003_02003	199.836	1.23527	BTL004_04307	0	0
Histidine	K00948	ribose-phosphate pyrophosphokinase	PRPS, prsA	BTL001_02050	134.215	0.951661	BTL002_05497	0	0				BTL004_01380	79.9504	0.172015	BTL005_01361	0	0	BTL006_00735	332.735	2.73173
	K00765	ATP phosphoribosyltransferase	hisG	BTL001_03135	46.6266	0.371682							BTL004_00113	90.7771	0.195309	BTL005_00283	0	0	BTL006_00298	168.342	1.37481
	K02502	ATP phosphoribosyltransferase regulatory subunit	hisZ													BTL005_00282	0	0
	K01523	phosphoribosyl-ATP pyrophosphohydrolase	hisE										BTL004_00114	297.089	0.639192	BTL005_00288	0	0
	K11755	phosphoribosyl-AMP cyclohydrolase / phosphoribosyl-ATP pyrophosphohydrolase	hisIE	BTL001_02740	95.8653	0.69593													BTL006_00292	93.7564	0.781355
	K01496	phosphoribosyl-AMP cyclohydrolase	hisI										BTL004_00868	676.133	1.45471
	K01814	phosphoribosylformimino-5-aminoimidazole carboxamide ribotide isomerase	hisA	BTL001_02738	123.972	0.988236													BTL006_00294	119.678	0.974483
	K24017	phosphoribosyl isomerase A	priA										BTL004_00871	0	0
	K02500	imidazole glycerol-phosphate synthase subunit HisF	hisF	BTL001_02739	372.175	2.8148							BTL004_00869	0	0				BTL006_00293	129.276	1.05939
	K02501	imidazole glycerol-phosphate synthase subunit HisH	hisH	BTL001_02886	373.257	2.7142							BTL004_00873	0	0				BTL006_00295	53.0721	0.42868
	K01693	imidazoleglycerol-phosphate dehydratase	hisB	BTL001_02735	20.4746	0.163212							BTL004_00876	0	0				BTL006_00296	152.419	1.22887
	K00817	histidinol-phosphate aminotransferase	hisC	BTL001_02734	32.0991	0.227601							BTL004_04983	0	0				BTL006_00588	240.08	1.94176
	K04486	histidinol-phosphatase (PHP family)	E3.1.3.15B																BTL006_01904	41.3964	0.339444
	K05602	histidinol-phosphatase	hisN	BTL001_02665	79.5793	0.577703							BTL004_01241	0	0
	K00013	histidinol dehydrogenase	hisD	BTL001_03136	43.1054	0.321429							BTL004_00878	0	0				BTL006_00297	240.018	1.96393
Tyrosine	K00615	transketolase	E2.2.1.1, tktA, tktB				BTL002_02063	2160.94	0.488203				BTL004_00205	0	0	BTL005_00544	308.531	1.03935										BTL10_00977	577.619	4.0138																			BTL023_01510
	K01626	3-deoxy-7-phosphoheptulonate synthase	E2.5.1.54, aroF, aroG, aroH				BTL002_03470	0	0				BTL004_01637	478.768	1.0257
	K03856	3-deoxy-7-phosphoheptulonate synthase	AROA2, aroA													BTL005_01460	602.52	1.8332	BTL006_01513	610.05	4.9755							BTL10_01462	114.463	0.808																			BTL023_01813
	K13853	3-deoxy-7-phosphoheptulonate synthase / chorismate mutase	aroG, aroA
	K01735	3-dehydroquinate synthase	aroB				BTL002_06392	0	0				BTL004_00257	141.318	0.304048	BTL005_00762	421.718	1.27323	BTL006_02412	171.538	1.41155							BTL10_01102	81.7508	0.573525																			BTL023_00102
	K03785	3-dehydroquinate dehydratase I	aroD																																														BTL023_01203
	K03786	3-dehydroquinate dehydratase II	aroQ, qutE				BTL002_03354	0	0				BTL004_02167	0	0	BTL005_01327	0	0	BTL006_00953	117.245	0.959181							BTL10_01103	217.373	1.52708
	K00014	shikimate dehydrogenase	aroE										BTL004_04705	0	0	BTL005_01523	71.8201	0.268245	BTL006_02407	292.995	2.41079							BTL10_01094	804.65	5.65397																			BTL023_01651
	K05887	quinate/shikimate dehydrogenase	ydiB				BTL002_06730	0	0				BTL004_02199	0	0
	K00891	shikimate kinase	aroK, aroL										BTL004_00258	0	0	BTL005_01522	0	0	BTL006_02411	22.4468	0.178552							BTL10_01101	131.859	0.92334																			BTL023_00101
	K00800	3-phosphoshikimate 1-carboxyvinyltransferase	aroA				BTL002_04103	0	0				BTL004_01295	0	0	BTL005_00761	0	0	BTL006_01139	114.025	0.925423							BTL10_00309	130.105	0.915077																			BTL023_01610
	K01736	chorismate synthase	aroC				BTL002_04151	0	0				BTL004_00259	0	0	BTL005_00760	0	0	BTL006_02410	95.7073	0.771203							BTL10_01100	40.524	0.287456																			BTL023_00158
	K14187	chorismate mutase / prephenate dehydrogenase	tyrA				BTL002_04267	0	0
	K04093	chorismate mutase	pheA1										BTL004_00259	0	0
	K14170	chorismate mutase / prephenate dehydratase	pheA													BTL005_00759	0	0										BTL10_01463	32.0765	0.229912																			BTL023_01614
	K06208	chorismate mutase	aroH																BTL006_01028	134.464	1.08611
	K06209	chorismate mutase	pheB													BTL005_01320	0	0	BTL006_01933	112.616	0.909082
	K13853	3-deoxy-7-phosphoheptulonate synthase / chorismate mutase	aroG, aroA
	K04517	prephenate dehydrogenase	tyrA2										BTL004_04894	0	0	BTL005_00763	0	0	BTL006_01138	116.496	0.955703							BTL10_00310	48.3473	0.346534																			BTL023_01611
	K00812	aspartate aminotransferase	aspB				BTL002_02483	0	0																			BTL10_01469	340.679	2.41971																			BTL023_00069
	K00813	aspartate aminotransferase	aspC
	K11358	aspartate aminotransferase	yhdR
	K00817	histidinol-phosphate aminotransferase	hisC										BTL004_04983	0	0	BTL005_00285	0	0	BTL006_00588	240.08	1.94176							BTL10_00312	126.495	0.892178																			BTL023_01613
Phenylalanine	K00615	transketolase	E2.2.1.1, tktA, tktB				BTL002_02064	0	0				BTL004_00205	0	0	BTL005_00545	308.531	1.03935										BTL10_00977	577.619	4.0138																			BTL023_01510
	K01626	3-deoxy-7-phosphoheptulonate synthase	E2.5.1.54, aroF, aroG, aroH				BTL002_03470	0	0				BTL004_01637	0	0
	K03856	3-deoxy-7-phosphoheptulonate synthase	AROA2, aroA													BTL005_00545	602.52	1.8332	BTL006_01513	610.05	4.9755							BTL10_01462	114.463	0.808																			BTL023_01813
	K13853	3-deoxy-7-phosphoheptulonate synthase / chorismate mutase	aroG, aroA
	K01735	3-dehydroquinate synthase	aroB				BTL002_06392	0	0				BTL004_00257	0	0	BTL005_00762	421.718	1.27323	BTL006_02412	171.538	1.41155							BTL10_01102	81.7508	0.573525																			BTL023_00102
	K03785	3-dehydroquinate dehydratase I	aroD																																														BTL023_01203
	K03786	3-dehydroquinate dehydratase II	aroQ, qutE				BTL002_03354	0	0				BTL004_02167	0	0	BTL005_01327	0	0	BTL006_00953	117.245	0.959181							BTL10_01103	217.373	1.52708
	K00014	shikimate dehydrogenase	aroE										BTL004_04705	0	0	BTL005_01523	71.8201	0.268245	BTL006_02407	292.995	2.41079							BTL10_01094	804.65	5.65397																			BTL023_01651
	K05887	quinate/shikimate dehydrogenase	ydiB				BTL002_06730	0	0				BTL004_02199	0	0
	K00891	shikimate kinase	aroK, aroL										BTL004_00258	0	0	BTL005_01522	0	0	BTL006_02411	22.4468	0.178552							BTL10_01101	131.859	0.92334																			BTL023_00101
	K00800	3-phosphoshikimate 1-carboxyvinyltransferase	aroA				BTL002_04103	0	0				BTL004_01295	0	0	BTL005_00761	0	0	BTL006_01139	114.025	0.925423							BTL10_00309	130.105	0.915077																			BTL023_01610
	K01736	chorismate synthase	aroC				BTL002_04151	0	0				BTL004_00259	0	0	BTL005_00760	0	0	BTL006_02410	95.7073	0.771203							BTL10_01100	40.524	0.287456																			BTL023_00158
	K14187	chorismate mutase / prephenate dehydrogenase	tyrA				BTL002_04267	0	0
	K04093	chorismate mutase	pheA1										BTL004_00259	0	0
	K14170	chorismate mutase / prephenate dehydratase	pheA													BTL005_00759	0	0										BTL10_01463	32.0765	0.229912																			BTL023_01614
	K06208	chorismate mutase	aroH																BTL006_01028	134.464	1.08611
	K06209	chorismate mutase	pheB													BTL005_01320	0	0	BTL006_01933	112.616	0.909082
	K13853	3-deoxy-7-phosphoheptulonate synthase / chorismate mutase	aroG, aroA
	K04518	prephenate dehydratase	pheA2				BTL002_04105	0	0				BTL004_03111	0	0				BTL006_01512	95.0558	0.765125
	K05359	arogenate/prephenate dehydratase	ADT, PDT
	K00812	aspartate aminotransferase	aspB				BTL002_02483	0	0																			BTL10_01469	340.679	2.41971
	K00813	aspartate aminotransferase	aspC
	K11358	aspartate aminotransferase	yhdR
	K00817	histidinol-phosphate aminotransferase	hisC										BTL004_04983	0	0	BTL005_00285	0	0	BTL006_00588	240.08	1.94176							BTL10_00312	126.495	0.892178
Tryptophan	K00615	transketolase	E2.2.1.1, tktA, tktB				BTL002_02064	0	0				BTL004_00205	0	0	BTL005_00545	308.531	1.03935										BTL10_00977	577.619	4.0138																			BTL023_01510
	K01626	3-deoxy-7-phosphoheptulonate synthase	E2.5.1.54, aroF, aroG, aroH				BTL002_03470	0	0				BTL004_01637	0	0
	K03856	3-deoxy-7-phosphoheptulonate synthase	AROA2, aroA													BTL005_00545	602.52	1.8332	BTL006_01513	610.05	4.9755							BTL10_01462	114.463	0.808																			BTL023_01813
	K13853	3-deoxy-7-phosphoheptulonate synthase / chorismate mutase	aroG, aroA
	K01735	3-dehydroquinate synthase	aroB				BTL002_06392	0	0				BTL004_00257	0	0	BTL005_00762	421.718	1.27323	BTL006_02412	171.538	1.41155							BTL10_01102	81.7508	0.573525																			BTL023_00102
	K03785	3-dehydroquinate dehydratase I	aroD																																														BTL023_01203
	K03786	3-dehydroquinate dehydratase II	aroQ, qutE				BTL002_03354	0	0				BTL004_02167	0	0	BTL005_01327	0	0	BTL006_00953	117.245	0.959181							BTL10_01103	217.373	1.52708
	K00014	shikimate dehydrogenase	aroE										BTL004_04705	0	0	BTL005_01523	71.8201	0.268245	BTL006_02407	292.995	2.41079							BTL10_01094	804.65	5.65397																			BTL023_01651
	K05887	quinate/shikimate dehydrogenase	ydiB				BTL002_06730	0	0				BTL004_02199	0	0
	K00891	shikimate kinase	aroK, aroL										BTL004_00258	0	0	BTL005_01522	0	0	BTL006_02411	22.4468	0.178552							BTL10_01101	131.859	0.92334																			BTL023_00101
	K00800	3-phosphoshikimate 1-carboxyvinyltransferase	aroA				BTL002_04103	0	0				BTL004_01295	0	0	BTL005_00761	0	0	BTL006_01139	114.025	0.925423							BTL10_00309	130.105	0.915077																			BTL023_01610
	K01736	chorismate synthase	aroC				BTL002_04151	0	0				BTL004_00259	0	0	BTL005_00760	0	0	BTL006_02410	95.7073	0.771203							BTL10_01100	40.524	0.287456																			BTL023_00158
	K01657	anthranilate synthase component I	trpE				BTL002_01152	0	0				BTL004_00860	0	0				BTL006_01123	24.1435	0.194686																												BTL023_01000
	K01658	anthranilate synthase component II	trpG				BTL002_06469	0	0										BTL006_01124	14.9832	0.119184																												BTL023_01001
	K00766	anthranilate phosphoribosyltransferase	trpD				BTL002_06468	0	0				BTL004_00995	0	0				BTL006_01125	40.9645	0.333514																												BTL023_01002
	K13497	anthranilate synthase/phosphoribosyltransferase	trpGD
	K01810	glucose-6-phosphate isomerase	GPI, pgi				BTL002_04259	0	0				BTL004_01494	0	0
	K00036	glucose-6-phosphate 1-dehydrogenase	G6PD, zwf										BTL004_02225	0	0
	K01057	6-phosphogluconolactonase	PGLS, pgl, devB										BTL004_00209	0	0
	K00033	6-phosphogluconate dehydrogenase	PGD, gnd, gntZ										BTL004_03182	0	0
	K01808	ribose 5-phosphate isomerase B	rpiB				BTL002_03591	0	0				BTL004_00687	0	0				BTL006_01275
	K00948	ribose-phosphate pyrophosphokinase	PRPS, prsA				BTL002_05497	0	0				BTL004_01380	0	0				BTL006_00735	332.735	2.73173																												BTL023_01795
	K01817	phosphoribosylanthranilate isomerase	trpCF				BTL002_06064	0	0										BTL006_01127	19.3021	0.153538																												BTL023_00652
	K24017	phosphoribosyl isomerase A	priA										BTL004_00871	0	0
	K01609	indole-3-glycerol phosphate synthase	trpC				BTL002_06467	0	0				BTL004_00858	0	0				BTL006_01126	10.1139	0.0829323																												BTL023_01237
	K01695	tryptophan synthase alpha chain	trpA				BTL002_06640	0	0				BTL004_00856	0	0				BTL006_01129	15.333	0.124476
	K01696	tryptophan synthase beta chain	trpB				BTL002_06065	0	0				BTL004_00857	0	0				BTL006_01128	28.6198	0.230964
	K06001	tryptophan synthase beta chain	trpB										BTL004_02552	0	0				BTL006_00377	586.319	4.73489
	K01694	tryptophan synthase	TRP
[truncated: 113 more columns]

## Sheet: Table S5
Table S5. Locus tags for genes and gene expression level (PRKM and PRKM-NM) involved in amino acids synthesis found in all MAGs from VTL.
Amino acid	K	Function	Abbreviation	MAG.VTL1			MAG.VTL2			MAG.VTL5			MAG.VTL9			MAG.VTL12			MAG.VTL13			MAG.VTL14			MAG.VTL15			MAG.VTL16			MAG.VTL17			MAG.VTL20			MAG.VTL21			MAG.VTL22			MAG.VTL23			MAG.VTL24			MAG.VTL26
				Locus_tag	RPKM	RPKM-NM	Locus_tag	RPKM	RPKM-NM	Locus_tag	RPKM	RPKM-NM	Locus_tag	RPKM	RPKM-NM	Locus_tag	RPKM	RPKM-NM	Locus_tag	RPKM	RPKM-NM	Locus_tag	RPKM	RPKM-NM	Locus_tag	RPKM	RPKM-NM	Locus_tag	RPKM	RPKM-NM	Locus_tag	RPKM	RPKM-NM	Locus_tag	RPKM	RPKM-NM	Locus_tag	RPKM	RPKM-NM	Locus_tag	RPKM	RPKM-NM	Locus_tag	RPKM	RPKM-NM	Locus_tag	RPKM	RPKM-NM	Locus_tag
Alanine	K00259	alanine dehydrogenase	ald	VTL1_01109	255.126	0.764075	VTL2_02621	0	0	VTL5_01216	336.979	4.06528	VTL9_00524	819.286	5.4629	VTL12_00626	0	0	VTL13_00912	0	0	VTL14_00926	54.043	0.5
	K19244	alanine dehydrogenase	ala							VTL5_01519	19.9261	0.227517				VTL12_02793	0	0																															VTL26_01439
	K14260	alanine-synthesizing transaminase	alaA																																								VTL23_00922	74.4577	0.70172
Aspartate	K00812	aspartate aminotransferase	aspB	VTL1_01573	46.3731	0.138539	VTL2_03937	0	0	VTL5_00160	40.0083	0.495061	VTL9_00838	176.011	1.0595	VTL12_00340	0	0	VTL13_04139	0	0	VTL14_02279	17.011	0.157384				VTL16_01421	56.0605	0.518304													VTL23_01477	74.3776	0.680311
	K11358	aspartate aminotransferase	yhdR																						VTL15_01282	0	0													VTL22_01930	0	0
Asparagine	K01953	asparagine synthase (glutamine-hydrolysing)	asnB, ASNS				VTL2_00154	0	0							VTL12_00212	0	0	VTL13_02237	0	0							VTL16_01357	30.36	0.304192										VTL22_00206	0	0	VTL23_00945	153.854	1.50516
	K01914	aspartate--ammonia ligase	asnA				VTL2_02578	0	0																															VTL22_00195	0	0
Glutamate	K00260	glutamate dehydrogenase	gudB, rocG	VTL1_00666	184.944	0.554217							VTL9_01461	576.664	3.6256							VTL14_02457	110.933	1.02634
	K00261	glutamate dehydrogenase (NAD(P)+)	gdhA	VTL1_01449	100.724	0.301837	VTL2_01015	0	0	VTL5_01416	389.011	4.63825				VTL12_01019	370.29	0.627487	VTL13_01691	48.4394	0.770979	VTL14_01887	792.65	7.33351	VTL15_00816	636.45	0.997197	VTL16_03301	43.697	0.437822				VTL20_02273	31.9477	0.214841	VTL21_00498	0	0	VTL22_00715	0	0	VTL23_00219	17.4504	0.174342	VTL24_01677	157.643	1.09607
Glutamine	K01915	glutamine synthetase	glnA, GLUL	VTL1_01843	0	0	VTL2_03423	0	0				VTL9_01168	435.409	2.61636	VTL12_01290	0	0	VTL13_02429	14.1453	0.240771	VTL14_01966	278.717	2.57866	VTL15_00437	130.681	0.231579	VTL16_00529	187.167	1.81991				VTL20_00647	43.5559	0.292903				VTL22_00194	0	0	VTL23_00438	0	0
Glycine	K00830	alanine-glyoxylate transaminase / serine-glyoxylate transaminase / serine-pyruvate transaminase	AGXT
	K00600	glycine hydroxymethyltransferase	glyA, SHMT													VTL12_00554	0	0										VTL16_01896	20.8805	0.209212
	K00827	alanine-glyoxylate transaminase / (R)-3-amino-2-methylpropionate-pyruvate transaminase	AGXT2
	K01620	threonine aldolase	ltaE							VTL5_01704	9.90498	0.113095	VTL9_00209	47.1263	0.330435	VTL12_02173	0	0																									VTL23_01476	115.276	1.08056
	K15789	threonine 3-dehydrogenase	TDH													VTL12_00272	0	0
	K00060	threonine 3-dehydrogenase	tdh													VTL12_00554	0	0
	K00639	glycine C-acetyltransferase	kbl, GCAT													VTL12_00273	0	0
Serine	K00830	alanine-glyoxylate transaminase / serine-glyoxylate transaminase / serine-pyruvate transaminase	AGXT	VTL1_00602	49.8389	0.149351	VTL2_03481	0	0
	K00281	glycine dehydrogenase	GLDC, gcvP
	K00282	glycine dehydrogenase subunit 1	gcvPA	VTL1_00682	168.601	0.504484				VTL5_01441	0	0	VTL9_01113	672.525	4.2065																												VTL23_00240	220.629	2.08879
	K00283	glycine dehydrogenase subunit 2	gcvPB	VTL1_00681	380.444	1.1373				VTL5_01440	0	0	VTL9_01114	484.115	3.02252																												VTL23_00241	65.6742	0.598692
	K00605	aminomethyltransferase	gcvT, AMT	VTL1_00684	206.495	0.618182				VTL5_01443	0	0	VTL9_01111	1323.74	8.0748																												VTL23_01717	177.722	1.59843
	K00600	glycine hydroxymethyltransferase	glyA, SHMT	VTL1_01132	93.1455	0.279126				VTL5_00208	0	0	VTL9_00220	88.1489	0.618072																												VTL23_00929	126.726	1.16146
	K00058	D-3-phosphoglycerate dehydrogenase / 2-oxoglutarate reductase	serA, PHGDH													VTL12_00391	0	0										VTL16_00768	41.0974	0.379963
	K00831	phosphoserine aminotransferase	serC, PSAT1													VTL12_03546	0	0										VTL16_01672	34.1	0.294508
	K01079	phosphoserine phosphatase	serB, PSPH
	K22305	phosphoserine phosphatase	psp													VTL12_01893	0	0										VTL16_01609	50.4968	0.505952
Threonine	K01620	threonine aldolase	ltaE	VTL1_00044	0	0	VTL2_01638	0	0																			VTL16_00255	53.6203	0.463097
	K00872	homoserine kinase	thrB							VTL5_01209	49.9163	0.617662	VTL9_01261	473.962	2.974	VTL12_00873	0	0	VTL13_01722	0	0	VTL14_00207	1893.13	2.8377																			VTL23_01200	166.106	1.55221
	K02203	phosphoserine / homoserine phosphotransferase	thrH
	K02204	homoserine kinase type II	thrB2																VTL13_02577	0	0
	K01733	threonine synthase	thrC							VTL5_00212	91.2918	1.06688	VTL9_01260	797.601	5.20444	VTL12_00872	0	0	VTL13_01723	0	0	VTL14_03109	74.3291	0.687684																			VTL23_01201	109.48	1.03179
	K00003	homoserine dehydrogenase	hom							VTL5_01709	15.6571	0.193741	VTL9_01259	302.398	1.95439				VTL13_03861	0	0	VTL14_00206	193.085	1.7864																			VTL23_01680	179.194	1.79028
	K12524	homoserine dehydrogenase 1	thrA													VTL12_00292	0	0
	K00133	aspartate-semialdehyde dehydrogenase	asd							VTL5_01207	0	0	VTL9_01662	212.703	1.28036	VTL12_03699	0	0	VTL13_02104	0	0	VTL14_00741	57.5944	0.532857																			VTL23_01413	103.567	1.01106
	K00928	aspartate kinase	lysC							VTL5_00554	0	0	VTL9_01632	40.1446	0.281481				VTL13_02105	0	0	VTL14_00742	91.9314	0.850539																			VTL23_01466	64.8171	0.592864
	K12524	bifunctional aspartokinase	thrA													VTL12_00292	0	0
Cysteine	K00058	D-3-phosphoglycerate dehydrogenase	serA, PHGDH				VTL2_01295	0	0							VTL12_00391	0	0							VTL15_00698	0	0	VTL16_00768	41.0974	0.379811							VTL21_00713	0	0	VTL22_01509	0	0
	K00831	phosphoserine aminotransferase	serC, PSAT1				VTL2_01729	0	0							VTL12_03546	0	0							VTL15_00699	0	0	VTL16_01672	34.1	0.2943							VTL21_00712	0	0	VTL22_02553	0	0
	K01738	cysteine synthase	cysK				VTL2_01131	0	0	VTL5_00754			VTL9_01659	0	0	VTL12_01406	0	0							VTL15_01071	0	0	VTL16_01266	123.717	1.23854							VTL21_00343	0	0	VTL22_01485	0	0	VTL23_00680	108.832	1.01892
	K00640	serine O-acetyltransferase	cysE				VTL2_00119	0	0	VTL5_00753			VTL9_01660	0	0	VTL12_01407	0	0										VTL16_00837	122.892	1.17979													VTL23_00681	68.1099	0.641896
	K01758	cystathionine gamma-lyase	CTH	VTL1_00503	0	0							VTL9_01337	0	0	VTL12_00268	0	0										VTL16_00109	51.4149	0.514718	VTL17_00647	0	0										VTL23_01866	100.933	0.957508	VTL24_00262	69.8194	0.490048
	K17217	cystathionine gamma-lyase	mccB																			VTL14_02191	0	0
	K01760	cysteine-S-conjugate beta-lyase	metC																			VTL14_01074	8.52709	0.0788917
	K14155	cysteine-S-conjugate beta-lyase	patB, malY	VTL1_00938	0	0				VTL5_01757									VTL13_02251	0	0										VTL17_00193	0	0	VTL20_00506	136.834	0.956633	VTL21_00726	0	0	VTL22_01488	0	0				VTL24_01897	765.159	5.34572
Methionine	K00928	aspartate kinase	lysC				VTL2_01672	0	0	VTL5_01208	41.7515	0.501054										VTL14_00742	0	0																VTL22_02570	0	0	VTL23_01466	64.8171	0.592864
	K12524	bifunctional aspartokinase / homoserine dehydrogenase 1	thrA													VTL12_00292	0	0
	K00133	aspartate-semialdehyde dehydrogenase	asd				VTL2_01325	0	0	VTL5_01207	0	0				VTL12_03699	0	0				VTL14_00741	0	0																VTL22_00300	0	0	VTL23_01413	103.567	1.01106
	K00003	homoserine dehydrogenase	hom				VTL2_01675	0	0	VTL5_00773	0	0										VTL14_00206	0	0																			VTL23_01680	179.194	1.79028
	K00641	homoserine O-acetyltransferase	metX				VTL2_01426	0	0	VTL5_00853	0	0																															VTL23_01674	0	0
	K00651	homoserine O-acetyltransferase	metA																			VTL14_03224	0	0
	K01739	cystathionine gamma-synthase	metB				VTL2_02749	0	0													VTL14_01075	0	0
	K01740	O-acetylhomoserine (thiol)-lyase	metY				VTL2_01425	0	0	VTL5_00852	0	0										VTL14_00181	0	0																			VTL23_01673	0	0
	K00548	5-methyltetrahydrofolate--homocysteine methyltransferase	metH, MTR				VTL2_01753	0	0	VTL5_00849	0	0				VTL12_00667	0	0				VTL14_01897	0	0																VTL22_01678	0	0	VTL23_00087	0	0
	K00549	5-methyltetrahydropteroyltriglutamate--homocysteine methyltransferase	metE				VTL2_01694	0	0							VTL12_03303	0	0
	K24042	methionine synthase	yitJ																			VTL14_01898	0	0
	K23975	L-aspartate semialdehyde sulfurtransferase	E2.8.1.16													VTL12_01243	0	0																						VTL22_00835	0	0
	K23976	L-aspartate semialdehyde sulfurtransferase ferredoxin	K23976																																					VTL22_00836	0	0
Valine	K01652	acetolactate synthase I/II/III large subunit	ilvB, ilvG, ilvI													VTL12_00883	0	0							VTL15_01011	792.491	1.29919	VTL16_00965	145.879	1.37326										VTL22_02418	0	0	VTL23_00110	0	0
	K01653	acetolactate synthase I/III small subunit	ilvH, ilvN													VTL12_00882	0	0							VTL15_01012	551.622	0.648305	VTL16_02055	152.383	1.42901										VTL22_01736	0	0
	K11258	acetolactate synthase II small subunit	ilvM																																					VTL22_01735	0	0
	K00053	ketol-acid reductoisomerase	ilvC													VTL12_00881	0	0							VTL15_01013	476.748	0.670896	VTL16_02054	52.3331	0.472055
	K01687	dihydroxy-acid dehydratase	ilvD													VTL12_01804	0	0							VTL15_01014	512.377	0.802798	VTL16_00254	0	0										VTL22_02417	0	0
	K00826	branched-chain amino acid aminotransferase	ilvE													VTL12_00641	0	0							VTL15_01183	88.4234	0.156695	VTL16_01552	0	0										VTL22_02368	0	0
	K00263	leucine dehydrogenase	E1.4.1.9
	K14260	alanine-synthesizing transaminase	alaA
Leucine	K01652	acetolactate synthase I/II/III large subunit	E2.2.1.6L, ilvB, ilvG, ilvI													VTL12_00883	0	0							VTL15_01011	792.491	1.29919	VTL16_00965	145.879	1.37326										VTL22_02418	0	0
	K01653	acetolactate synthase I/III small subunit	E2.2.1.6S, ilvH, ilvN													VTL12_00882	0	0							VTL15_01012	551.622	0.648305	VTL16_02055	152.383	1.42901										VTL22_01736	0	0
	K11258	acetolactate synthase II small subunit	ilvM																																					VTL22_01735	0	0
	K00053	ketol-acid reductoisomerase	ilvC													VTL12_00881	0	0							VTL15_01013	476.748	0.670896	VTL16_02054	52.3331	0.472055
	K01687	dihydroxy-acid dehydratase	ilvD													VTL12_01804	0	0							VTL15_01014	512.377	0.802798	VTL16_00254	0	0										VTL22_02417	0	0
	K01649	2-isopropylmalate synthase	leuA, IMS													VTL12_00876	0	0							VTL15_01016	982.243	1.2958	VTL16_00178	0	0										VTL22_01733	0	0
	K01703	3-isopropylmalate/(R)-2-methylmalate dehydratase large subunit	leuC, IPMI-L													VTL12_00878	0	0							VTL15_01017	146.055	0.258824	VTL16_02958	0	0										VTL22_02415	0	0
	K01704	3-isopropylmalate/(R)-2-methylmalate dehydratase small subunit	leuD, IPMI-S													VTL12_00877	0	0							VTL15_01018	614.07	0.721698
	K00052	3-isopropylmalate dehydrogenase	leuB, IMDH													VTL12_00880	0	0							VTL15_01019	341.062	0.604396	VTL16_00684	0	0										VTL22_02416	0	0
	K00826	branched-chain amino acid aminotransferase	E2.6.1.42, ilvE													VTL12_00641	0	0							VTL15_01183	88.4234	0.156695	VTL16_01552	0	0										VTL22_02368	0	0
Isoleucine	K01754	threonine dehydratase	E4.3.1.19, ilvA, tdcB
	K09011	(R)-citramalate synthase	cimA
	K01703	3-isopropylmalate/(R)-2-methylmalate dehydratase large subunit	leuC, IPMI-L
	K01704	3-isopropylmalate/(R)-2-methylmalate dehydratase small subunit	leuD, IPMI-S
	K00052	3-isopropylmalate dehydrogenase	leuB, IMDH
	K01652	acetolactate synthase I/II/III large subunit	E2.2.1.6L, ilvB, ilvG, ilvI
	K01653	acetolactate synthase I/III small subunit	E2.2.1.6S, ilvH, ilvN
	K00053	ketol-acid reductoisomerase	ilvC
	K01687	dihydroxy-acid dehydratase	ilvD
	K00826	branched-chain amino acid aminotransferase	E2.6.1.42, ilvE
Lysine	K00928	aspartate kinase	lysC
	K00133	aspartate-semialdehyde dehydrogenase	asd
	K01714	4-hydroxy-tetrahydrodipicolinate synthase	dapA
	K00215	4-hydroxy-tetrahydrodipicolinate reductase	dapB
	K00674	2,3,4,5-tetrahydropyridine-2,6-dicarboxylate N-succinyltransferase	dapD
	K00821	acetylornithine/N-succinyldiaminopimelate aminotransferase	argD
	K14267	N-succinyldiaminopimelate aminotransferase	dapC
	K01439	succinyl-diaminopimelate desuccinylase	dapE
	K10206	LL-diaminopimelate aminotransferase	E2.6.1.83
	K01778	diaminopimelate epimerase	dapF
	K01586	diaminopimelate decarboxylase	lysA
Arginine	K00619	amino-acid N-acetyltransferase	argA																			VTL14_02219	0	0
	K00620	glutamate N-acetyltransferase / amino-acid N-acetyltransferase	argJ										VTL9_00424	39.6551	0.278049													VTL16_00942	151.329	1.34038
	K14682	amino-acid N-acetyltransferase	argAB
	K00620	glutamate N-acetyltransferase / amino-acid N-acetyltransferase	argJ																																					VTL22_00773	0	0
	K00930	acetylglutamate kinase	argB										VTL9_00423	0	0							VTL14_00283	0	0				VTL16_02796	0	0										VTL22_02158	0	0
	K00145	N-acetyl-gamma-glutamyl-phosphate reductase	argC										VTL9_00425	0	0							VTL14_00281	0	0				VTL16_00943	0	0										VTL22_02157	0	0
	K00821	acetylornithine/N-succinyldiaminopimelate aminotransferase	argD										VTL9_00422	0	0							VTL14_00284	0	0				VTL16_02795	0	0										VTL22_01713	0	0
	K00926	carbamate kinase	arcC										VTL9_01246	0	0
	K01956	carbamoyl-phosphate synthase small subunit	carA, CPA1										VTL9_00598									VTL14_00707	0	0				VTL16_01359	0	0										VTL22_00312	0	0
	K01955	carbamoyl-phosphate synthase large subunit	carB										VTL9_00599	0	0							VTL14_00286	0	0				VTL16_01873	0	0										VTL22_00039	0	0
	K01438	acetylornithine deacetylase	argE
	K00620	glutamate N-acetyltransferase / amino-acid N-acetyltransferase	argJ										VTL9_00424	0	0							VTL14_00282	0	0				VTL16_00942	0	0										VTL22_00773	0	0
	K00611	ornithine carbamoyltransferase	OTC, argF, argI										VTL9_01247	0	0							VTL14_00287	0	0				VTL16_02794	0	0										VTL22_00183	0	0
	K01438	acetylornithine deacetylase	argE																			VTL14_00861	0	0
	K01940	argininosuccinate synthase	argG, ASS1										VTL9_01025	0	0							VTL14_00923	0	0				VTL16_02456	0	0										VTL22_02365	0	0
	K01755	argininosuccinate lyase	argH, ASL										VTL9_01026	0	0							VTL14_00924	0	0				VTL16_01360	0	0										VTL22_01458	0	0
	K14681	argininosuccinate lyase / amino-acid N-acetyltransferase	argHA
	K01478	arginine deiminase	arcA										VTL9_01248	0	0
Proline	K00931	glutamate 5-kinase	proB				VTL2_02667	0	0							VTL12_01274	227.521	0.385554	VTL13_03042	0	0	VTL14_02221	35.8365	0.331556				VTL16_00497	0	0				VTL20_01554	94.0568	0.652467				VTL22_00838	0	0	VTL23_00141	29.8945	0.298667
	K00147	glutamate-5-semialdehyde dehydrogenase	proA				VTL2_02049	0	0							VTL12_01273	237.347	0.366509	VTL13_03041	0	0	VTL14_02220	16.1523	0.149439				VTL16_01731	0	0				VTL20_01555	59.6304	0.469048				VTL22_01018	0	0	VTL23_00142	80.2923	0.791969
	K00286	pyrroline-5-carboxylate reductase	proC				VTL2_00898	0	0	VTL5_00266	430.204	5.0446				VTL12_01943	0	0	VTL13_02395	0	0	VTL14_01807	961.956	2.61259				VTL16_02002	0	0				VTL20_00504	44.2487	0.348057				VTL22_00983	0	0	VTL23_00192	191.236	1.81759
	K13821	RHH-type transcriptional regulator, proline utilization regulon repressor / proline dehydrogenase / delta 1-pyrroline-5-carboxylate dehydrogenase	putA				VTL2_02290	0	0																									VTL20_02798	495.803	3.60428							VTL23_01254	14.2583	0.126508
	K00294	1-pyrroline-5-carboxylate dehydrogenase	E1.2.1.88							VTL5_00265	19.4781	0.24102							VTL13_01460	144.829	2.385	VTL14_01830	0	0
Histidine	K00948	ribose-phosphate pyrophosphokinase	PRPS, prsA																									VTL16_03313	39.5688	0.341499				VTL20_02323	0	0
	K00765	ATP phosphoribosyltransferase	hisG																									VTL16_01529	50.6691	0.507252				VTL20_02867	0	0
	K02502	ATP phosphoribosyltransferase regulatory subunit	hisZ
	K01523	phosphoribosyl-ATP pyrophosphohydrolase	hisE																															VTL20_04269	0	0
	K11755	phosphoribosyl-AMP cyclohydrolase / phosphoribosyl-ATP pyrophosphohydrolase	hisIE																									VTL16_01530	35.3477	0.353869
	K01496	phosphoribosyl-AMP cyclohydrolase	hisI																															VTL20_04270	0	0
	K01814	phosphoribosylformimino-5-aminoimidazole carboxamide ribotide isomerase	hisA																									VTL16_00045	40.563	0.406079				VTL20_02863	0	0
	K02500	imidazole glycerol-phosphate synthase subunit HisF	hisF																									VTL16_00481	175.627	1.6225				VTL20_02862	0	0
	K02501	imidazole glycerol-phosphate synthase subunit HisH	hisH																									VTL16_02213	105.541	0.975024
	K01693	imidazoleglycerol-phosphate dehydratase	hisB																									VTL16_03003	88.9928	0.802733
	K00817	histidinol-phosphate aminotransferase	hisC																									VTL16_03004	27.6463	0.276769
	K04486	histidinol-phosphatase (PHP family)	E3.1.3.15B
	K05602	histidinol-phosphatase	hisN																									VTL16_01665	103.457	1.03571
	K00013	histidinol dehydrogenase	hisD																									VTL16_03005	0	0
	K14152	phosphoribosyl-ATP pyrophosphohydrolase / phosphoribosyl-AMP cyclohydrolase / histidinol dehydrogenase	HIS4
Tyrosine	K00615	transketolase	E2.2.1.1, tktA, tktB				VTL2_00276	0	0																			VTL16_03289	18.2625	0.157615
	K01626	3-deoxy-7-phosphoheptulonate synthase	E2.5.1.54, aroF, aroG, aroH				VTL2_03264	0	0
	K03856	3-deoxy-7-phosphoheptulonate synthase	AROA2, aroA																									VTL16_02228	69.8966	0.699741
	K13853	3-deoxy-7-phosphoheptulonate synthase / chorismate mutase	aroG, aroA
	K01735	3-dehydroquinate synthase	aroB				VTL2_02609	0	0																			VTL16_03404	0	0
	K03785	3-dehydroquinate dehydratase I	aroD
	K03786	3-dehydroquinate dehydratase II	aroQ, qutE
	K13832	3-dehydroquinate dehydratase / shikimate dehydrogenase	aroDE, DHQ-SDH				VTL2_04101	0	0																			VTL16_01691	0	0
	K00014	shikimate dehydrogenase	aroE
	K00891	shikimate kinase	aroK, aroL				VTL2_04137	0	0																			VTL16_01692	0	0
	K00800	3-phosphoshikimate 1-carboxyvinyltransferase	aroA				VTL2_04135	0	0																			VTL16_02691	0	0
	K01736	chorismate synthase	aroC				VTL2_04202	0	0																			VTL16_00122	0	0
	K01850	chorismate mutase	E5.4.99.5
	K14170	chorismate mutase / prephenate dehydratase	pheA				VTL2_03503	0	0																			VTL16_01997	0	0
	K06208	chorismate mutase	aroH																									VTL16_01124	0	0
	K06209	chorismate mutase	pheB
	K04517	prephenate dehydrogenase	tyrA2				VTL2_01762	0	0																			VTL16_02700	0	0
	K00220	cyclohexadieny/prephenate dehydrogenase	tyrC
	K00812	aspartate aminotransferase	aspB				VTL2_03937	0	0																			VTL16_01421	0	0
	K00813	aspartate aminotransferase	aspC
	K11358	aspartate aminotransferase	yhdR
	K00817	histidinol-phosphate aminotransferase	hisC				VTL2_02016	0	0																			VTL16_03004	0	0
Phenylalanine	K00615	transketolase	E2.2.1.1, tktA, tktB				VTL2_00276	0	0																			VTL16_03289	18.2625	0.157615
	K01626	3-deoxy-7-phosphoheptulonate synthase	E2.5.1.54, aroF, aroG, aroH				VTL2_03264	0	0
	K03856	3-deoxy-7-phosphoheptulonate synthase	AROA2, aroA																									VTL16_02228	69.8966	0.699741
	K13853	3-deoxy-7-phosphoheptulonate synthase / chorismate mutase	aroG, aroA
	K01735	3-dehydroquinate synthase	aroB				VTL2_02609	0	0																			VTL16_03404	0	0
	K03785	3-dehydroquinate dehydratase I	aroD
	K03786	3-dehydroquinate dehydratase II	aroQ, qutE
	K13832	3-dehydroquinate dehydratase / shikimate dehydrogenase	aroDE, DHQ-SDH				VTL2_04101	0	0																			VTL16_01691	0	0
	K00014	shikimate dehydrogenase	aroE
	K00891	shikimate kinase	aroK, aroL				VTL2_04137	0	0																			VTL16_01692	0	0
	K00800	3-phosphoshikimate 1-carboxyvinyltransferase	aroA				VTL2_04135	0	0																			VTL16_02691	0	0
	K13830	pentafunctional AROM polypeptide	ARO1					0	0
	K01736	chorismate synthase	aroC				VTL2_04202	0	0																			VTL16_00122	0	0
	K01850	chorismate mutase	E5.4.99.5
	K14170	chorismate mutase / prephenate dehydratase	pheA				VTL2_03503	0	0																			VTL16_01997	0	0
	K06208	chorismate mutase	aroH
	K06209	chorismate mutase	pheB
	K04518	prephenate dehydratase	pheA2
	K14454	aspartate aminotransferase, cytoplasmic	GOT1
	K00811	aspartate aminotransferase, chloroplastic	ASP5
	K00812	aspartate aminotransferase	aspB				VTL2_03937	0	0																			VTL16_01421	0	0
	K00813	aspartate aminotransferase	aspC
	K11358	aspartate aminotransferase	yhdR
	K15849	bifunctional aspartate aminotransferase and glutamate/aspartate-prephenate aminotransferase	PAT, AAT
	K00817	histidinol-phosphate aminotransferase	hisC				VTL2_02016	0	0																			VTL16_01421	0	0
Tryptophan	K00615	transketolase	E2.2.1.1, tktA, tktB				VTL2_00276	0	0							VTL12_01227	0	0										VTL16_03289	18.2625	0.157615
	K01626	3-deoxy-7-phosphoheptulonate synthase	E2.5.1.54, aroF, aroG, aroH				VTL2_03264	0	0
	K03856	3-deoxy-7-phosphoheptulonate synthase	AROA2, aroA													VTL12_01103	0	0										VTL16_02228	69.8966	0.699741
	K13853	3-deoxy-7-phosphoheptulonate synthase / chorismate mutase	aroG, aroA
	K01735	3-dehydroquinate synthase	aroB				VTL2_02609	0	0							VTL12_00893	0	0										VTL16_03404	0	0
	K03785	3-dehydroquinate dehydratase I	aroD
	K03786	3-dehydroquinate dehydratase II	aroQ, qutE													VTL12_02741	0	0
	K13832	3-dehydroquinate dehydratase / shikimate dehydrogenase	aroDE, DHQ-SDH				VTL2_04101	0	0																			VTL16_01691	0	0
	K00014	shikimate dehydrogenase	aroE													VTL12_03057	0	0
	K05887	quinate/shikimate dehydrogenase	ydiB
	K00891	shikimate kinase	aroK, aroL				VTL2_04137	0	0							VTL12_02579	0	0										VTL16_01692	0	0
	K00800	3-phosphoshikimate 1-carboxyvinyltransferase	aroA				VTL2_04135	0	0							VTL12_00397	0	0										VTL16_02691	0	0
	K01736	chorismate synthase	aroC				VTL2_04202	0	0							VTL12_00822	0	0										VTL16_00122	0	0
	K01657	anthranilate synthase component I	trpE													VTL12_01222	0	0										VTL16_00204	0	0
	K01658	anthranilate synthase component II	trpG				VTL2_00230	0	0							VTL12_01219	0	0										VTL16_02186	0	0
	K00766	anthranilate phosphoribosyltransferase	trpD													VTL12_01218	0	0										VTL16_01603	0	0
	K01810	glucose-6-phosphate isomerase	GPI, pgi
	K00036	glucose-6-phosphate 1-dehydrogenase	G6PD, zwf
	K00948	ribose-phosphate pyrophosphokinase	PRPS, prsA													VTL12_02999	0	0										VTL16_03313	0	0
	K01817	phosphoribosylanthranilate isomerase	trpCF													VTL12_01216	0	0										VTL16_03004	0	0
	K13498	indole-3-glycerol phosphate synthase / phosphoribosylanthranilate isomerase
	K01609	indole-3-glycerol phosphate synthase	trpC													VTL12_01217	0	0										VTL16_00402	0	0
	K01695	tryptophan synthase alpha chain	trpA													VTL12_01214	0	0										VTL16_02457	0	0
	K01696	tryptophan synthase beta chain	trpB													VTL12_01215	0	0										VTL16_02458	0	0
	K06001	tryptophan synthase beta chain	trpB													VTL12_00020	0	0										VTL16_00940	0	0
[truncated: 116 more columns]

## Sheet: Tab S6
Tab S6 The contribution index (ci) of each MAG. G represents the total number of amino acids giving to other MAGs; O represents the total number of amino acids obtaining from other MAGs; ci = G/O
Chemostats	MAGs	G	O	ci
ATL	ATL106	685	6	114.167
	ATL4	545	37	14.7297
	ATL70	555	47	11.8085
	ATL14	502	51	9.84314
	ATL80	379	42	9.02381
	ATL39	389	52	7.48077
	ATL29	324	44	7.36364
	ATL23	332	52	6.38462
	ATL63	353	73	4.83562
	ATL104	354	74	4.78378
	ATL1	290	67	4.32836
	ATL7	365	85	4.29412
	ATL57	298	75	3.97333
	ATL74	232	66	3.51515
	ATL11	198	89	2.22472
	ATL24	202	93	2.17204
	ATL91	159	107	1.48598
	ATL19	115	120	0.958333
	ATL85	112	117	0.957265
	ATL33	106	111	0.954955
	ATL93	103	108	0.953704
	ATL90	103	108	0.953704
	ATL2	73	135	0.540741
	ATL46	70	132	0.530303
	ATL35	70	132	0.530303
	ATL99	66	128	0.515625
	ATL44	66	128	0.515625
	ATL105	37	156	0.237179
	ATL101	37	156	0.237179
	ATL92	36	155	0.232258
	ATL88	36	155	0.232258
	ATL52	36	155	0.232258
	ATL56	36	155	0.232258
	ATL49	36	155	0.232258
	ATL89	36	155	0.232258
	ATL50	30	149	0.201342
	ATL47	0	176	0
	ATL55	0	176	0
	ATL5	0	176	0
	ATL94	0	176	0
	ATL48	0	176	0
	ATL65	0	176	0
	ATL62	0	176	0
	ATL67	0	176	0
	ATL22	0	176	0
	ATL71	0	176	0
	ATL97	0	176	0
	ATL72	0	176	0
	ATL66	0	176	0
	ATL16	0	176	0
	ATL102	0	176	0
	ATL38	0	176	0
	ATL59	0	176	0
	ATL45	0	176	0
	ATL103	0	176	0
	ATL68	0	176	0
	ATL40	0	176	0
BTL	BTL27	679	2	339.5
	BTL25	616	43	14.3256
	BTL46	452	35	12.9143
	BTL11	404	39	10.359
	BTL29	413	48	8.60417
	BTL56	382	69	5.53623
	BTL3	323	62	5.20968
	BTL10	389	76	5.11842
	BTL15	329	68	4.83824
	BTL55	403	90	4.47778
	BTL39	350	89	3.93258
	BTL54	370	109	3.3945
	BTL7	312	103	3.02913
	BTL23	339	130	2.60769
	BTL33	268	111	2.41441
	BTL42	269	112	2.40179
	BTL34	235	130	1.80769
	BTL79	236	131	1.80153
	BTL37	184	131	1.40458
	BTL47	148	147	1.0068
	BTL73	154	153	1.00654
	BTL59	172	171	1.00585
	BTL1	142	193	0.735751
	BTL6	135	186	0.725806
	BTL36	132	183	0.721311
	BTL49	107	158	0.677215
	BTL8	97	200	0.485
	BTL17	95	198	0.479798
	BTL30	85	188	0.452128
	BTL61	81	184	0.440217
	BTL80	81	184	0.440217
	BTL32	74	229	0.323144
	BTL4	68	223	0.304933
	BTL14	62	217	0.285714
	BTL21	61	216	0.282407
	BTL5	59	214	0.275701
	BTL77	56	211	0.265403
	BTL38	64	271	0.236162
	BTL53	52	259	0.200772
	BTL71	36	243	0.148148
	BTL65	36	243	0.148148
	BTL68	35	242	0.144628
	BTL62	30	237	0.126582
	BTL75	30	237	0.126582
	BTL48	26	285	0.0912281
	BTL70	26	285	0.0912281
	BTL76	26	285	0.0912281
	BTL81	26	285	0.0912281
	BTL2	0	311	0
	BTL74	0	311	0
	BTL18	0	311	0
	BTL52	0	311	0
PTL	PTL85	695	12	57.9167
	PTL112	716	33	21.697
	PTL77	538	44	12.2273
	PTL47	471	40	11.775
	PTL13	550	56	9.82143
	PTL62	493	62	7.95161
	PTL38	370	65	5.69231
	PTL108	377	72	5.23611
	PTL68	320	78	4.10256
	PTL101	324	82	3.95122
	PTL115	328	86	3.81395
	PTL65	328	86	3.81395
	PTL143	253	74	3.41892
	PTL126	274	95	2.88421
	PTL37	206	90	2.28889
	PTL136	208	92	2.26087
	PTL49	211	95	2.22105
	PTL131	212	96	2.20833
	PTL91	154	101	1.52475
	PTL78	158	105	1.50476
	PTL48	160	107	1.49533
	PTL59	161	108	1.49074
	PTL129	169	116	1.4569
	PTL145	114	124	0.919355
	PTL86	114	124	0.919355
	PTL117	112	122	0.918033
	PTL67	111	121	0.917355
	PTL81	109	119	0.915966
	PTL133	71	144	0.493056
	PTL141	71	144	0.493056
	PTL151	71	144	0.493056
	PTL12	69	142	0.485915
	PTL52	66	139	0.47482
	PTL50	45	181	0.248619
	PTL35	43	179	0.240223
	PTL114	43	179	0.240223
	PTL2	43	179	0.240223
	PTL153	26	162	0.160494
	PTL9	26	162	0.160494
	PTL87	26	162	0.160494
	PTL60	26	162	0.160494
	PTL56	0	199	0
	PTL124	0	199	0
	PTL142	0	199	0
	PTL83	0	199	0
	PTL116	0	199	0
	PTL148	0	199	0
	PTL53	0	199	0
	PTL130	0	199	0
	PTL44	0	199	0
	PTL139	0	199	0
	PTL43	0	199	0
	PTL75	0	199	0
	PTL88	0	199	0
	PTL98	0	199	0
	PTL55	0	199	0
	PTL76	0	199	0
	PTL57	0	199	0
	PTL17	0	199	0
	PTL21	0	199	0
	PTL54	0	199	0
	PTL149	0	199	0
	PTL125	0	199	0
VTL	VTL52	499	28	17.8214
	VTL93	568	42	13.5238
	VTL87	461	45	10.2444
	VTL53	422	61	6.91803
	VTL28	434	73	5.94521
	VTL79	374	68	5.5
	VTL39	313	62	5.04839
	VTL23	329	78	4.21795
	VTL14	263	67	3.92537
	VTL56	339	88	3.85227
	VTL9	279	83	3.36145
	VTL16	281	85	3.30588
	VTL47	281	85	3.30588
	VTL43	222	81	2.74074
	VTL63	235	94	2.5
	VTL45	243	102	2.38235
	VTL84	177	91	1.94505
	VTL62	192	106	1.81132
	VTL32	133	102	1.30392
	VTL46	133	102	1.30392
	VTL1	165	134	1.23134
	VTL92	131	155	0.845161
	VTL30	130	154	0.844156
	VTL15	127	151	0.84106
	VTL20	113	137	0.824818
	VTL5	112	136	0.823529
	VTL80	108	132	0.818182
	VTL58	108	132	0.818182
	VTL78	101	125	0.808
	VTL88	84	163	0.515337
	VTL38	81	160	0.50625
	VTL13	76	155	0.490323
	VTL72	73	152	0.480263
	VTL29	68	147	0.462585
	VTL24	49	183	0.26776
	VTL67	44	178	0.247191
	VTL35	44	178	0.247191
	VTL59	40	174	0.229885
	VTL81	36	170	0.211765
	VTL33	36	170	0.211765
	VTL31	36	170	0.211765
	VTL77	32	221	0.144796
	VTL90	32	221	0.144796
	VTL26	32	221	0.144796
	VTL96	12	201	0.0597015
	VTL12	12	201	0.0597015
	VTL60	0	244	0
	VTL2	0	244	0
	VTL73	0	244	0
	VTL57	0	244	0
	VTL21	0	244	0
	VTL83	0	244	0
	VTL22	0	244	0
	VTL86	0	244	0
	VTL17	0	244	0

## Sheet: Tab S7
Table S7 Free-energy changes in methanogenic ecosystemsa
Compound	Reaction	ΔG' (KJ) at 37℃	ΔG' (KJ) at 55℃
Hydrogen	4H2 + HCO3- + H+ → CH4 + 3H2O	-130.7	-122.5
Formate	4HCOO- + H2O + H+ → CH4 + 3HCO3-	-144.5	-118.9
aΔG'37 values were taken from Thauer et al., 1977 and Boone et al., 1989; ΔG'55 values were taken from Schmidt and Ahring, 1993.

## Sheet: Tab S8
Table S8.Locus tags for gene expression level (PRKM and PRKM-NM) of Acs, Ack and Pta found in non-core functional bacteria from thermophilic chemostats.
		Acetyl-CoA synthetase (Acs)			Acetate kinase (Ack)			Phosphate acetyltransferase (Pta)
Chemostat	MAGs	Locus_tag	RPKM	RPKM-NM	Locus_tag	RPKM	RPKM-NM	Locus_tag	RPKM	RPKM-NM
ATL	MAG.ATL102	ATL102_01237	0	0				ATL102_01595	0	0
	MAG.ATL104	ATL104_01779	108.327	2.35933	ATL104_00774	24.3063	0.547083	ATL104_00770	53.6997	1.15203
	MAG.ATL106				ATL106_02543	119.466	0.88694	ATL106_00578	199.201	1.49616
	MAG.ATL16	ATL16_00053	0	0
	MAG.ATL19							ATL19_00833	1.11871	1.11871
	MAG.ATL2	ATL2_00045	0	0	ATL2_00017	0	0
	MAG.ATL22	ATL22_00710	0	0	ATL22_01405	0	0
	MAG.ATL23							ATL23_01366	0	0
	MAG.ATL29	ATL29_01402	169.424	1.59532				ATL29_02277	0	0
	MAG.ATL33				ATL33_01890	102.164	0.915986	ATL33_00012	136.45	1.21729
	MAG.ATL35	ATL35_01100	0	0				ATL35_02515	0	0
	MAG.ATL38	ATL38_01380	464.694	0.935564				ATL38_00608	525.117	1.05721
	MAG.ATL39							ATL39_01810	208.207	1.09075
	MAG.ATL4	ATL4_01306	296.07	4.34045
	MAG.ATL46				ATL46_00851	0	0	ATL46_01223	30.9023	0.246291
	MAG.ATL47				ATL47_01642	35.4987	0.311138	ATL47_00066	25.5019	0.200448
	MAG.ATL48
	MAG.ATL49				ATL49_00154	0	0	ATL49_00157	406.312	0.847617
	MAG.ATL5	ATL5_00535	0	0	ATL5_00928	0	0	ATL5_01554	84.7874	1.91999
	MAG.ATL50	ATL50_01516	400.325	0.244917				ATL50_02106	915.945	0.443392
	MAG.ATL52	ATL52_02527	1645.51	0.543353				ATL52_02499	0	0
	MAG.ATL55				ATL55_01771	0	0	ATL55_01978	0	0
	MAG.ATL56	ATL56_03221	1418.16	0.41102				ATL56_00660	0	0
	MAG.ATL57	ATL57_02684	37.4612	0.504977				ATL57_00092	67.5555	0.39426
	MAG.ATL59	ATL59_01268	0	0				ATL59_00654	0	0
	MAG.ATL62	ATL62_02405	0	0	ATL62_03100	0	0
	MAG.ATL63				ATL63_00766	320.199	8.67557	ATL63_00770	31.373	0.775698
	MAG.ATL65	ATL65_00156	0	0
	MAG.ATL66	ATL66_02581	666.445	0.448949				ATL66_01257	0	0
	MAG.ATL67				ATL67_01587	0	0		0	0
	MAG.ATL68				ATL68_00277	0	0	ATL68_00280	121.135	0.813823
	MAG.ATL7	ATL7_01198	2225.43	7.86792	ATL7_00285	1552.5	4.76233	ATL7_01597	572.225	1.84826
	MAG.ATL70	ATL70_02527	137.566	1.07872	ATL70_00962	74.3929	0.583071	ATL70_01986	172.25	1.35076
	MAG.ATL71	ATL71_00615	0	0
	MAG.ATL72	ATL72_01521	0	0
	MAG.ATL74				ATL74_01397	85.5132	1.79652
	MAG.ATL85				ATL85_01692	49.9806	0.209808	ATL85_00492	188.559	0.70434
	MAG.ATL88							ATL88_00392	0	0
	MAG.ATL91	ATL91_01990	669.36	0				ATL91_02469	0	0
	MAG.ATL92							ATL92_01473	183.852	0.546512
	MAG.ATL93				ATL93_00475	391.331	1.14	ATL93_00304	191.943	0.577508
	MAG.ATL94				ATL94_00380	34.0276	0.544324
	MAG.ATL97	ATL97_00694	0	0
	MAG.ATL99				ATL99_01032	48.6277	0.2725	ATL99_00489	0	0
PTL	MAG.PTL112	PTL112_02572	171.052	0.986491	PTL112_00789	138.645	0.797542	PTL112_01252	235.186	1.38252
	MAG.PTL13							PTL13_01291	50.9976	0.180307
	MAG.PTL85				PTL85_01666	225.466	2.11894	PTL85_00401	38.5273	0.369456
	MAG.PTL38	PTL38_00783	1527.56	6.48397
	MAG.PTL130	PTL130_01366	0	0				PTL130_02283	0	0
	MAG.PTL139	PTL139_00222	0	0				PTL139_02371	0	0
	MAG.PTL53	PTL53_00737	0	0				PTL53_02093	0	0
	MAG.PTL125	PTL125_00970	0	0
	MAG.PTL148	PTL148_01473	0	0				PTL148_00742	0	0
	MAG.PTL57				PTL57_01572	0	0	PTL57_01047	0	0
	MAG.PTL116	PTL116_00563	0	0				PTL116_02738	0	0
	MAG.PTL56	PTL56_00838	0	0	PTL56_01611	0	0
	MAG.PTL142	PTL142_01633	0	0				PTL142_00920	0	0
	MAG.PTL83	PTL83_01906	336.211	0.0388374				PTL83_00162	0	0
	MAG.PTL55				PTL55_00851	207.297	0.340298	PTL55_00332	0	0
	MAG.PTL75							PTL75_01621	0	0
	MAG.PTL124				PTL124_00220	0	0
	MAG.PTL21				PTL21_00321	0	0	PTL21_00324	0	0
	MAG.PTL43	PTL43_01935	0	0	PTL43_01287	0	0	PTL43_00115	0	0
	MAG.PTL88	PTL88_00079	0	0	PTL88_02047	0	0	PTL88_00167	0	0
	MAG.PTL44	PTL44_00729	0	0
	MAG.PTL76				PTL76_00152	0	0	PTL76_00592	0	0
	MAG.PTL98				PTL98_00466	0	0	PTL98_00766	0	0
	MAG.PTL50	PTL50_00616	0	0				PTL50_00051	123.603	0.171309
	MAG.PTL153	PTL153_01945	264.407	0.464463
	MAG.PTL9	PTL9_02207	0	0	PTL9_02443	0	0	PTL9_00427	0	0
	MAG.PTL87				PTL87_01522	0	0	PTL87_01215	441.052	0.850099
	MAG.PTL35	PTL35_00081	144.356	0.794854				PTL35_00126	0	0
	MAG.PTL114	PTL114_00273	7.62985	0.432838	PTL114_00018	0	0	PTL114_00022	0	0
	MAG.PTL60				PTL60_01847	0	0	PTL60_02103	0	0
	MAG.PTL52	PTL52_02550	281.394	0.620356	PTL52_01241	0	0
	MAG.PTL151				PTL151_00851	91.2242	0.223522	PTL151_00849	278.465	0.573483
	MAG.PTL133	PTL133_01149	0	0				PTL133_02531	0	0
	MAG.PTL12				PTL12_00341	0	0	PTL12_02242	0	0
	MAG.PTL86				PTL86_00561	312.947	5.80831	PTL86_00207	9.40036	0.217647
	MAG.PTL81				PTL81_02396	186.938	0.7644	PTL81_02398	284.239	1.16227
	MAG.PTL145	PTL145_03368	0	0				PTL145_00661	0	0
	MAG.PTL67				PTL67_02180	0	0	PTL67_00120	0	0
	MAG.PTL117							PTL117_01651	8.97541	0.712676
	MAG.PTL78							PTL78_00222	83.8984	0.524324
	MAG.PTL48							PTL48_00826	88.8971	2.0503
	MAG.PTL59				PTL59_00914	201.279	4.47002	PTL59_00918	49.039	1.03388
	MAG.PTL129	PTL129_00734	75.8574	0.155133				PTL129_00240	0	0
	MAG.PTL91				PTL91_01864	62.4869	0.876866	PTL91_01140	186.906	2.61585
	MAG.PTL37				PTL37_01820	0	0
	MAG.PTL136				PTL136_00251	71.4799	0.550343	PTL136_00248	278.635	2.06476
	MAG.PTL49	PTL49_00840	181.166	0.503765				PTL49_01971	0	0
	MAG.PTL131	PTL131_02393	69.5941	0.166956				PTL131_00120	0	0
	MAG.PTL143				PTL143_00064	0	0	PTL143_00056	0	0
	MAG.PTL126	PTL126_02311	430.304	2.13627				PTL126_02837	0	0
	MAG.PTL115	PTL115_00596	24.8946	0.166922				PTL115_01128	51.8344	0.363005
	MAG.PTL65	PTL65_02413	300.121	8.04921	PTL65_00105	0	0	PTL65_00101	3.48167	0.093378
	MAG.PTL101				PTL101_00695	0	0	PTL101_01702	0	0
	MAG.PTL68							PTL68_00507	48.7029	0.229651
	MAG.PTL108	PTL108_01276	127.659	0.984597				PTL108_01914	103.345	0
BTL	MAG.BTL27	BTL027_00665	46.5042	0.407623	BTL027_02509	9.02953	0.0732323	BTL027_01266	444.727	3.79317
	MAG.BTL25	BTL025_01796	64.1254	0.821359	BTL025_01736	56.3916	0.71913	BTL025_00110	147.256	1.88372
	MAG.BTL10				BTL10_01775	111.638	0.782606	BTL10_01021	135.032	0.953607
	MAG.BTL54							BTL054_01350	72.4975	0.360944
	MAG.BTL2	BTL002_01475	0	0	BTL002_05429	0	0	BTL002_02974	0	0
	MAG.BTL52	BTL052_00263	0	0
	MAG.BTL74	BTL074_00962	0	0				BTL074_03099	0	0
	MAG.BTL18	BTL018_01085	0	0				BTL018_01174	0	0
	MAG.BTL1							BTL001_03130	81.1179	0.646628
	MAG.BTL11							BTL011_02045	217.21	1.81123
	MAG.BTL17				BTL017_00380	67.6408	0.259901	BTL017_00966	0	0
	MAG.BTL21
	MAG.BTL29				BTL029_01172	514.045	11.2497	BTL029_00192	381.383	8.34642
	MAG.BTL3				BTL003_01118	341.987	2.09127	BTL003_00976	214.291	1.30139
	MAG.BTL30							BTL030_02723	157.105	2.99149
	MAG.BTL32				BTL032_00304	140.041	0.587711	BTL032_00302	0	0
	MAG.BTL33				BTL033_00464	0	9.9648	BTL033_00468	0	0.93924
	MAG.BTL34
	MAG.BTL37	BTL037_00558	958.225	4.82443				BTL037_02860	1040.36	4.41568
	MAG.BTL38	BTL038_00709	0	0
	MAG.BTL4	BTL004_03876	139.12	0.170666	BTL004_03546	0	0
	MAG.BTL42	BTL042_00766	0	0	BTL042_00124	61.904	0.621784	BTL042_00120	0	0
	MAG.BTL46				BTL046_02450	111.82	1.42421	BTL046_00681	8.21407	0.102365
	MAG.BTL47				BTL047_01124	88.2817	1.75701
	MAG.BTL48	BTL048_01188	107.129	0.3125				BTL048_01038	151.995	0.443376
	MAG.BTL49				BTL049_01301	206.381	0.810105	BTL049_01298	211.886	0.839303
	MAG.BTL5				BTL005_00111	182.446	0.501873	BTL005_00961	30.5503	0.114104
	MAG.BTL53							BTL053_00183	0	0
	MAG.BTL56	BTL056_03580	189.171	1.10932				BTL056_00156	221.758	1.9039
	MAG.BTL59	BTL059_01583	64.868	0.423813				BTL059_00230	148.516	0.986405
	MAG.BTL61	BTL061_01721	277.97	0.897917	BTL061_01721	277.97	0.897917	BTL061_00029	117.328	0.359804
	MAG.BTL62	BTL062_00403	314.907	0.187896				BTL062_01233	0	0
	MAG.BTL68							BTL068_01553	291.188	0.306064
	MAG.BTL71
	MAG.BTL73				BTL073_01463	0	0	BTL073_01461	94.5034	0.31454
	MAG.BTL75	BTL075_01228	93.9298	0.380727				BTL075_01392	0	0
	MAG.BTL77				BTL077_02387	30.1985	0.43734	BTL077_01454	11.9181	0.1726
	MAG.BTL8	BTL008_01549	155.135	1.20095	BTL008_00506	194.098	1.5539	BTL008_00106	132.409	1.02648
	MAG.BTL80				BTL080_00205	133.932	0.51922	BTL080_00208	84.6235	0.328562
	MAG.BTL81							BTL081_00956	18.6531	0.0758258
VTL	MAG.VTL93	VTL93_02556	188.557	1.09356	VTL93_00722	89.5744	0.506098	VTL93_01107	371.056	2.19285
	MAG.VTL30				VTL30_00120	428.743	4.91373	VTL30_00122	292.111	3.35181
	MAG.VTL87	VTL87_00693	123.707	0.843277	VTL87_00878	211.756	1.46836	VTL87_00390	262.691	1.81837
	MAG.VTL52				VTL52_02646	136.608	0.929271	VTL52_00623	274.603	1.86501
	MAG.VTL60	VTL60_00835	0					VTL60_01513	0	0
	MAG.VTL2	VTL2_00233	224.984	0.572398				VTL2_02607	147.542	0.375371
	MAG.VTL86				VTL86_00987	439.751	0.589109	VTL86_01705	0	0
	MAG.VTL22							VTL22_01451	0	0
	MAG.VTL1							VTL1_01672	0	0
	MAG.VTL12	VTL12_01483	0	0				VTL12_01812	0	0
	MAG.VTL13	VTL13_03866	9.9574	0.169488				VTL13_03116	18.3274	0.311956
	MAG.VTL14	VTL14_01168	3029.14	12.373	VTL14_00919	0	0	VTL14_01120	0	0
	MAG.VTL15				VTL15_00354	0	0	VTL15_00352	368.387	0.652819
	MAG.VTL16	VTL16_00522	267.594	2.51904		0	0
	MAG.VTL17				VTL17_00706	0	0	VTL17_00704	0	0
	MAG.VTL20	VTL20_00649	98.9072	0.753747		0	0	VTL20_01921	73.4451	0.577713
	MAG.VTL21				VTL21_00453	274.183	0.181667	VTL21_00622	1232.49	0.746032
	MAG.VTL29				VTL29_01178	0	0	VTL29_00190	87.0661	0.294301
	MAG.VTL31	VTL31_00401	400.598	2.72762				VTL31_00201	52.1874	0.394118
	MAG.VTL32				VTL32_00114	78.6573	1.68641
	MAG.VTL33				VTL33_00961	616.293	7.30595	VTL33_00053	27.5044	0.402439
	MAG.VTL35				VTL35_00875	84.2192	0.918568	VTL35_00014	83.0173	0.914669
	MAG.VTL43				VTL43_01684	150.912	1.28525	VTL43_01687	67.821	0.513059
	MAG.VTL45							VTL45_00383	35.788	0.273617
	MAG.VTL46							VTL46_00191	0	0
	MAG.VTL47				VTL47_00251	15.3026	0.15586	VTL47_00248	72.4096	0.762989
	MAG.VTL5				VTL5_01040	499.138	5.81275	VTL5_01036	60.0726	0.723888
	MAG.VTL57				VTL57_00584	0	0	VTL57_00581	151.502	0.530395
	MAG.VTL58	VTL58_03176	0	0	VTL58_01889	166.158	0.523115	VTL58_00059	0	0
	MAG.VTL59				VTL59_00934	92.3324	0.454205	VTL59_01050	0	0
	MAG.VTL62	VTL62_00866	230.842	0.708584		0	0	VTL62_00109	960.463	2.83056
	MAG.VTL63				VTL63_00078	243.866	1.46875	VTL63_00845	83.4863	0.478282
	MAG.VTL67	VTL67_00142	564.965	0.465222				VTL67_02064	0	0
	MAG.VTL72							VTL72_01780	0	0
	MAG.VTL78				VTL78_02113	0	0	VTL78_00573	24.9381	0.240356
	MAG.VTL80	VTL80_01197	202.45	1.20474				VTL80_03806	55.3392	0.352738
	MAG.VTL81	VTL81_00298	0	0				VTL81_01112	0	0
	MAG.VTL83				VTL83_02673	546.378	0.875273
	MAG.VTL88				VTL88_00270	71.2179	0.223192	VTL88_01905	557.458	1.24159
	MAG.VTL9				VTL9_00801	122.552	0.429648	VTL9_00098	0	0
	MAG.VTL92				VTL92_02013	282.206	1.08126	VTL92_01221	0	0
	MAG.VTL96							VTL96_01533	146.027	0.929286

## Sheet: Tab S9
Table S9 The pearson's correlation test between amino acid synthetic ability and the activity of Acs, Ack and Pta
Chemostats	gene	p-value	correlation coefficient
ATL	acs	0.0002	0.523
	ack	0.003	0.44
	pta	0.00045	0.506
PTL	acs	0.108	0.218
	ack	0.0009	0.435
	pta	0.0014	0.419
BTL	acs	0.003	0.448
	ack	0.019	0.368
	pta	0.0005	0.522
VTL	acs	0.03	0.33
	ack	0.4	0.125
	pta	0.006	0.415

## Sheet: Tab S10
Table S10 The expression of TrpR operon repressor in MAGs
MAGs	Locus_tag	RPKM	RPKM-NM
ATL5	ATL5_00391	41.4572	0.938788
ATL29	ATL29_01761	0	0
ATL46	ATL46_01802	106.266	0.846939
BTL005	BTL5_01384	409.375	1.529
BTL042	BTL42_01970	0	0
BTL053	BTL53_00243	0	0
PTL55	PTL55_00747	0	0
PTL65	PTL65_00551	21.8662	0.586449
PTL67	PTL67_01816	0	0
PTL101	PTL101_00427	0	0
PTL114	PTL114_00782	0	0
PTL131	PTL131_02003	0	0
PTL153	PTL153_00634	0	0
VTL31	VTL31_01436	0	0
VTL58	VTL58_01570	0	0
VTL59	VTL59_00288	0	0
VTL63	VTL63_00405	0	0

[truncated: 3 more sheets: Tab S11, Tab S12, Tab S13]
